# Supplementary material for: Predicting biomedical relationships using the knowledge and graph embedding cascade model
Source: PLoS One. 2019 Jun 13;14(6):e0218264. doi: 10.1371/journal.pone.0218264 (PMC6565371; doi:10.1371/journal.pone.0218264)
Supplement: S1 Data — The data used in the experiment, also can be found at https://github.com/lxm36/Cascade-Embedding. (ZIP) [file pone.0218264.s001.zip]

Archive with 6 entries (6 files):
- chem2bio2rdf-semantic_network_dataset.zip
- data/entity2id.txt
- data/relation2id.txt
- data/test.txt
- data/train.txt
- README.md
