# Supplementary material for: Predicting biomedical relationships using the knowledge and graph embedding cascade model
Source: PLoS One. 2019 Jun 13;14(6):e0218264. doi: 10.1371/journal.pone.0218264 (PMC6565371; doi:10.1371/journal.pone.0218264)
Supplement: S1 Data — The data used in the experiment, also can be found at https://github.com/lxm36/Cascade-Embedding. (ZIP) [file pone.0218264.s001.zip › data/entity2id.txt]

http://chem2bio2rdf.org/pubchem/resource/pubchem_compound/11566274	0
http://chem2bio2rdf.org/uniprot/resource/gene/CASP3	1
http://chem2bio2rdf.org/pubchem/resource/pubchem_compound/44357062	2
http://chem2bio2rdf.org/uniprot/resource/gene/EDNRA	3
http://chem2bio2rdf.org/sider/resource/sider/C0553662	4
http://chem2bio2rdf.org/pubchem/resource/pubchem_compound/3899	5
http://chem2bio2rdf.org/pubchem/resource/pubchem_compound/23362291	6
http://chem2bio2rdf.org/uniprot/resource/gene/CRYZ	7
http://chem2bio2rdf.org/pubchem/resource/pubchem_compound/44423487	8
http://chem2bio2rdf.org/uniprot/resource/gene/ADK	9
http://chem2bio2rdf.org/pubchem/resource/pubchem_compound/44404495	10
http://chem2bio2rdf.org/uniprot/resource/gene/MMP1	11
http://chem2bio2rdf.org/pubchem/resource/pubchem_compound/23067440	12
http://chem2bio2rdf.org/uniprot/resource/gene/GCK	13
http://chem2bio2rdf.org/pubchem/resource/pubchem_compound/44373749	14
http://chem2bio2rdf.org/uniprot/resource/gene/HRH3	15
http://chem2bio2rdf.org/pubchem/resource/pubchem_compound/193218	16
http://chem2bio2rdf.org/uniprot/resource/gene/CAPN2	17
http://chem2bio2rdf.org/pubchem/resource/pubchem_compound/16115744	18
http://chem2bio2rdf.org/uniprot/resource/gene/NOS2	19
http://chem2bio2rdf.org/pubchem/resource/pubchem_compound/44568945	20
http://chem2bio2rdf.org/uniprot/resource/gene/MAPK14	21
http://chem2bio2rdf.org/pubchem/resource/pubchem_compound/44389224	22
http://chem2bio2rdf.org/uniprot/resource/gene/PYGL	23
http://chem2bio2rdf.org/pubchem/resource/pubchem_compound/10741554	24
http://chem2bio2rdf.org/uniprot/resource/gene/OPRD1	25
http://chem2bio2rdf.org/pubchem/resource/pubchem_compound/10254542	26
http://chem2bio2rdf.org/uniprot/resource/gene/CYP2C9	27
http://chem2bio2rdf.org/pubchem/resource/pubchem_compound/5466207	28
http://chem2bio2rdf.org/uniprot/resource/gene/POLA1	29
http://chem2bio2rdf.org/pubchem/resource/pubchem_compound/44303075	30
http://chem2bio2rdf.org/uniprot/resource/gene/LACTB	31
http://chem2bio2rdf.org/hgnc/resource/gene_family/VN1R	32
http://chem2bio2rdf.org/uniprot/resource/gene/VN1R98P	33
http://chem2bio2rdf.org/pubchem/resource/pubchem_compound/44331839	34
http://chem2bio2rdf.org/uniprot/resource/gene/SRC	35
http://chem2bio2rdf.org/pubchem/resource/pubchem_compound/157464	36
http://chem2bio2rdf.org/uniprot/resource/gene/POLA	37
http://chem2bio2rdf.org/pubchem/resource/pubchem_compound/44319112	38
http://chem2bio2rdf.org/uniprot/resource/gene/POL	39
http://chem2bio2rdf.org/pubchem/resource/pubchem_compound/44562271	40
http://chem2bio2rdf.org/uniprot/resource/gene/PRKDC	41
http://chem2bio2rdf.org/pubchem/resource/pubchem_compound/46889437	42
http://chem2bio2rdf.org/uniprot/resource/gene/ACHE	43
http://chem2bio2rdf.org/pubchem/resource/pubchem_compound/11214422	44
http://chem2bio2rdf.org/uniprot/resource/gene/CCR3	45
http://chem2bio2rdf.org/pubchem/resource/pubchem_compound/2998797	46
http://chem2bio2rdf.org/uniprot/resource/gene/NR5A1	47
http://chem2bio2rdf.org/pubchem/resource/pubchem_compound/15667122	48
http://chem2bio2rdf.org/uniprot/resource/gene/ADORA1	49
http://chem2bio2rdf.org/pubchem/resource/pubchem_compound/24748557	50
http://chem2bio2rdf.org/uniprot/resource/gene/EPHX2	51
http://chem2bio2rdf.org/pubchem/resource/pubchem_compound/44420976	52
http://chem2bio2rdf.org/uniprot/resource/gene/GRB2	53
http://chem2bio2rdf.org/pubchem/resource/pubchem_compound/3233223	54
http://chem2bio2rdf.org/uniprot/resource/gene/CYP3A4	55
http://chem2bio2rdf.org/pubchem/resource/pubchem_compound/44399203	56
http://chem2bio2rdf.org/pubchem/resource/pubchem_compound/44446358	57
http://chem2bio2rdf.org/uniprot/resource/gene/ADAM17	58
http://chem2bio2rdf.org/pubchem/resource/pubchem_compound/44381731	59
http://chem2bio2rdf.org/uniprot/resource/gene/METAP2	60
http://chem2bio2rdf.org/pubchem/resource/pubchem_compound/20428060	61
http://chem2bio2rdf.org/uniprot/resource/gene/ACE	62
http://chem2bio2rdf.org/pubchem/resource/pubchem_compound/44372875	63
http://chem2bio2rdf.org/uniprot/resource/gene/PLAU	64
http://chem2bio2rdf.org/pubchem/resource/pubchem_compound/44579598	65
http://chem2bio2rdf.org/uniprot/resource/gene/HTR1A	66
http://chem2bio2rdf.org/hgnc/resource/gene_family/SNORD	67
http://chem2bio2rdf.org/uniprot/resource/gene/SNORD91A	68
http://chem2bio2rdf.org/pubchem/resource/pubchem_compound/3013750	69
http://chem2bio2rdf.org/pubchem/resource/pubchem_compound/23644764	70
http://chem2bio2rdf.org/uniprot/resource/gene/CYP19A1	71
http://chem2bio2rdf.org/pubchem/resource/pubchem_compound/44410238	72
http://chem2bio2rdf.org/uniprot/resource/gene/FABI	73
http://chem2bio2rdf.org/pubchem/resource/pubchem_compound/16114993	74
http://chem2bio2rdf.org/pubchem/resource/pubchem_compound/6481509	75
http://chem2bio2rdf.org/uniprot/resource/gene/NS3	76
http://chem2bio2rdf.org/pubchem/resource/pubchem_compound/479835	77
http://chem2bio2rdf.org/uniprot/resource/gene/CCR5	78
http://chem2bio2rdf.org/pubchem/resource/pubchem_compound/46907197	79
http://chem2bio2rdf.org/uniprot/resource/gene/VDR	80
http://chem2bio2rdf.org/pubchem/resource/pubchem_compound/16073671	81
http://chem2bio2rdf.org/uniprot/resource/gene/POR	82
http://bio2rdf.org/GO/GO:0003958	83
http://chem2bio2rdf.org/pubchem/resource/pubchem_compound/44404044	84
http://chem2bio2rdf.org/uniprot/resource/gene/PLG	85
http://chem2bio2rdf.org/pubchem/resource/pubchem_compound/24945520	86
http://chem2bio2rdf.org/pubchem/resource/pubchem_compound/44306902	87
http://chem2bio2rdf.org/uniprot/resource/gene/DBH	88
http://chem2bio2rdf.org/pubchem/resource/pubchem_compound/44294894	89
http://chem2bio2rdf.org/uniprot/resource/gene/FKBP1A	90
http://chem2bio2rdf.org/pubchem/resource/pubchem_compound/46885229	91
http://chem2bio2rdf.org/uniprot/resource/gene/MTNR1B	92
http://chem2bio2rdf.org/pubchem/resource/pubchem_compound/10789622	93
http://chem2bio2rdf.org/uniprot/resource/gene/CRHR1	94
http://chem2bio2rdf.org/pubchem/resource/pubchem_compound/44274558	95
http://chem2bio2rdf.org/uniprot/resource/gene/NPR1	96
http://chem2bio2rdf.org/pubchem/resource/pubchem_compound/44441305	97
http://chem2bio2rdf.org/uniprot/resource/gene/GPR109A	98
http://chem2bio2rdf.org/pubchem/resource/pubchem_compound/44328515	99
http://chem2bio2rdf.org/pubchem/resource/pubchem_compound/24783294	100
http://chem2bio2rdf.org/uniprot/resource/gene/HTR6	101
http://chem2bio2rdf.org/pubchem/resource/pubchem_compound/24881595	102
http://chem2bio2rdf.org/uniprot/resource/gene/BCL2L1	103
http://chem2bio2rdf.org/pubchem/resource/pubchem_compound/25218663	104
http://chem2bio2rdf.org/uniprot/resource/gene/CSF1R	105
http://chem2bio2rdf.org/pubchem/resource/pubchem_compound/2742681	106
http://chem2bio2rdf.org/uniprot/resource/gene/EDG1	107
http://chem2bio2rdf.org/pubchem/resource/pubchem_compound/16116170	108
http://chem2bio2rdf.org/pubchem/resource/pubchem_compound/16739375	109
http://chem2bio2rdf.org/uniprot/resource/gene/SLC6A4	110
http://chem2bio2rdf.org/pubchem/resource/pubchem_compound/503690	111
http://chem2bio2rdf.org/pubchem/resource/pubchem_compound/46227748	112
http://chem2bio2rdf.org/uniprot/resource/gene/OPRK1	113
http://chem2bio2rdf.org/pubchem/resource/pubchem_compound/45271137	114
http://chem2bio2rdf.org/uniprot/resource/gene/PARP1	115
http://chem2bio2rdf.org/pubchem/resource/pubchem_compound/46885879	116
http://chem2bio2rdf.org/uniprot/resource/gene/CHRM1	117
http://chem2bio2rdf.org/pubchem/resource/pubchem_compound/45272463	118
http://chem2bio2rdf.org/uniprot/resource/gene/MET	119
http://chem2bio2rdf.org/pubchem/resource/pubchem_compound/44372056	120
http://chem2bio2rdf.org/uniprot/resource/gene/PTAFR	121
http://chem2bio2rdf.org/pubchem/resource/pubchem_compound/44626811	122
http://chem2bio2rdf.org/uniprot/resource/gene/ELANE	123
http://chem2bio2rdf.org/pubchem/resource/pubchem_compound/44434813	124
http://chem2bio2rdf.org/uniprot/resource/gene/F10	125
http://chem2bio2rdf.org/pubchem/resource/pubchem_compound/42601532	126
http://chem2bio2rdf.org/uniprot/resource/gene/DPP4	127
http://chem2bio2rdf.org/pubchem/resource/pubchem_compound/6538984	128
http://chem2bio2rdf.org/uniprot/resource/gene/CDK4	129
http://chem2bio2rdf.org/pubchem/resource/pubchem_compound/167250	130
http://chem2bio2rdf.org/uniprot/resource/gene/HI0828	131
http://chem2bio2rdf.org/pubchem/resource/pubchem_compound/14743218	132
http://chem2bio2rdf.org/uniprot/resource/gene/TSPO	133
http://chem2bio2rdf.org/pubchem/resource/pubchem_compound/44416066	134
http://chem2bio2rdf.org/uniprot/resource/gene/CCR2	135
http://chem2bio2rdf.org/pubchem/resource/pubchem_compound/11761121	136
http://chem2bio2rdf.org/pubchem/resource/pubchem_compound/759777	137
http://chem2bio2rdf.org/uniprot/resource/gene/APP	138
http://chem2bio2rdf.org/pubchem/resource/pubchem_compound/11512324	139
http://chem2bio2rdf.org/uniprot/resource/gene/BACE1	140
http://chem2bio2rdf.org/pubchem/resource/pubchem_compound/10781576	141
http://chem2bio2rdf.org/uniprot/resource/gene/PRKCA	142
http://chem2bio2rdf.org/uniprot/resource/gene/SNORD125	143
http://chem2bio2rdf.org/pubchem/resource/pubchem_compound/11143780	144
http://chem2bio2rdf.org/uniprot/resource/gene/CETP	145
http://chem2bio2rdf.org/pubchem/resource/pubchem_compound/44589416	146
http://chem2bio2rdf.org/uniprot/resource/gene/MBTA	147
http://chem2bio2rdf.org/pubchem/resource/pubchem_compound/10302121	148
http://chem2bio2rdf.org/uniprot/resource/gene/PDGFRB	149
http://chem2bio2rdf.org/pubchem/resource/pubchem_compound/5275452	150
http://chem2bio2rdf.org/uniprot/resource/gene/NS5B	151
http://chem2bio2rdf.org/pubchem/resource/pubchem_compound/11375102	152
http://chem2bio2rdf.org/uniprot/resource/gene/CFTR	153
http://chem2bio2rdf.org/pubchem/resource/pubchem_compound/10437261	154
http://chem2bio2rdf.org/uniprot/resource/gene/AGTR1B	155
http://chem2bio2rdf.org/pubchem/resource/pubchem_compound/44434546	156
http://chem2bio2rdf.org/uniprot/resource/gene/MC4R	157
http://chem2bio2rdf.org/pubchem/resource/pubchem_compound/503114	158
http://chem2bio2rdf.org/pubchem/resource/pubchem_compound/10411358	159
http://chem2bio2rdf.org/uniprot/resource/gene/KCNJ11	160
http://chem2bio2rdf.org/pubchem/resource/pubchem_compound/44438479	161
http://chem2bio2rdf.org/uniprot/resource/gene/GRM5	162
http://chem2bio2rdf.org/pubchem/resource/pubchem_compound/44312948	163
http://chem2bio2rdf.org/uniprot/resource/gene/SIGMAR1	164
http://chem2bio2rdf.org/pubchem/resource/pubchem_compound/44356852	165
http://chem2bio2rdf.org/pubchem/resource/pubchem_compound/44326522	166
http://chem2bio2rdf.org/uniprot/resource/gene/PTGS2	167
http://chem2bio2rdf.org/pubchem/resource/pubchem_compound/44408186	168
http://chem2bio2rdf.org/pubchem/resource/pubchem_compound/11833682	169
http://chem2bio2rdf.org/pubchem/resource/pubchem_compound/25133940	170
http://chem2bio2rdf.org/uniprot/resource/gene/BCHE	171
http://chem2bio2rdf.org/pubchem/resource/pubchem_compound/3007227	172
http://chem2bio2rdf.org/pubchem/resource/pubchem_compound/9996081	173
http://chem2bio2rdf.org/pubchem/resource/pubchem_compound/11546085	174
http://chem2bio2rdf.org/pubchem/resource/pubchem_compound/44364559	175
http://chem2bio2rdf.org/uniprot/resource/gene/COLA	176
http://chem2bio2rdf.org/pubchem/resource/pubchem_compound/21136439	177
http://chem2bio2rdf.org/uniprot/resource/gene/NR3C1	178
http://chem2bio2rdf.org/pubchem/resource/pubchem_compound/21638785	179
http://chem2bio2rdf.org/uniprot/resource/gene/HRH4	180
http://chem2bio2rdf.org/pubchem/resource/pubchem_compound/14757152	181
http://chem2bio2rdf.org/uniprot/resource/gene/HMGCR	182
http://chem2bio2rdf.org/pubchem/resource/pubchem_compound/10305637	183
http://chem2bio2rdf.org/uniprot/resource/gene/PLA2G7	184
http://chem2bio2rdf.org/pubchem/resource/pubchem_compound/44305930	185
http://chem2bio2rdf.org/uniprot/resource/gene/PGR	186
http://chem2bio2rdf.org/pubchem/resource/pubchem_compound/14762900	187
http://chem2bio2rdf.org/uniprot/resource/gene/GRIN2C	188
http://chem2bio2rdf.org/pubchem/resource/pubchem_compound/891620	189
http://chem2bio2rdf.org/uniprot/resource/gene/MCL1	190
http://chem2bio2rdf.org/pubchem/resource/pubchem_compound/24881192	191
http://chem2bio2rdf.org/uniprot/resource/gene/SDHB	192
http://bio2rdf.org/GO/GO:0051538	193
http://chem2bio2rdf.org/pubchem/resource/pubchem_compound/10085021	194
http://chem2bio2rdf.org/pubchem/resource/pubchem_compound/11080556	195
http://chem2bio2rdf.org/uniprot/resource/gene/EGFR	196
http://chem2bio2rdf.org/pubchem/resource/pubchem_compound/371056	197
http://chem2bio2rdf.org/pubchem/resource/pubchem_compound/44264656	198
http://chem2bio2rdf.org/uniprot/resource/gene/DHFR	199
http://chem2bio2rdf.org/pubchem/resource/pubchem_compound/11554849	200
http://chem2bio2rdf.org/uniprot/resource/gene/CCR1	201
http://chem2bio2rdf.org/pubchem/resource/pubchem_compound/11956265	202
http://chem2bio2rdf.org/pubchem/resource/pubchem_compound/9950402	203
http://chem2bio2rdf.org/pubchem/resource/pubchem_compound/11966400	204
http://chem2bio2rdf.org/uniprot/resource/gene/HTR4	205
http://chem2bio2rdf.org/pubchem/resource/pubchem_compound/44406510	206
http://chem2bio2rdf.org/pubchem/resource/pubchem_compound/46194836	207
http://chem2bio2rdf.org/pubchem/resource/pubchem_compound/24971382	208
http://chem2bio2rdf.org/uniprot/resource/gene/AKT1	209
http://chem2bio2rdf.org/pubchem/resource/pubchem_compound/11579568	210
http://chem2bio2rdf.org/uniprot/resource/gene/IKBKB	211
http://chem2bio2rdf.org/pubchem/resource/pubchem_compound/44425718	212
http://chem2bio2rdf.org/pubchem/resource/pubchem_compound/13823130	213
http://chem2bio2rdf.org/uniprot/resource/gene/DRD2	214
http://chem2bio2rdf.org/pubchem/resource/pubchem_compound/44460923	215
http://chem2bio2rdf.org/uniprot/resource/gene/PTGDR	216
http://chem2bio2rdf.org/pubchem/resource/pubchem_compound/44396686	217
http://chem2bio2rdf.org/uniprot/resource/gene/OPRM1	218
http://chem2bio2rdf.org/pubchem/resource/pubchem_compound/44400587	219
http://chem2bio2rdf.org/uniprot/resource/gene/MURB	220
http://chem2bio2rdf.org/pubchem/resource/pubchem_compound/44186370	221
http://chem2bio2rdf.org/uniprot/resource/gene/THRB	222
http://chem2bio2rdf.org/pubchem/resource/pubchem_compound/10357	223
http://chem2bio2rdf.org/uniprot/resource/gene/SI	224
http://chem2bio2rdf.org/pubchem/resource/pubchem_compound/14444006	225
http://chem2bio2rdf.org/uniprot/resource/gene/CCKBR	226
http://chem2bio2rdf.org/pubchem/resource/pubchem_compound/10239204	227
http://chem2bio2rdf.org/pubchem/resource/pubchem_compound/11507903	228
http://chem2bio2rdf.org/hgnc/resource/gene_family/TRNA	229
http://chem2bio2rdf.org/uniprot/resource/gene/TRNAK2	230
http://chem2bio2rdf.org/pubchem/resource/pubchem_compound/10055443	231
http://chem2bio2rdf.org/uniprot/resource/gene/REN	232
http://chem2bio2rdf.org/pubchem/resource/pubchem_compound/46868647	233
http://chem2bio2rdf.org/uniprot/resource/gene/AURKA	234
http://chem2bio2rdf.org/pubchem/resource/pubchem_compound/11183505	235
http://chem2bio2rdf.org/pubchem/resource/pubchem_compound/2998753	236
http://chem2bio2rdf.org/uniprot/resource/gene/HSD11B1	237
http://chem2bio2rdf.org/pubchem/resource/pubchem_compound/44330469	238
http://chem2bio2rdf.org/uniprot/resource/gene/SLC6A3	239
http://chem2bio2rdf.org/pubchem/resource/pubchem_compound/24799619	240
http://chem2bio2rdf.org/pubchem/resource/pubchem_compound/22279315	241
http://chem2bio2rdf.org/uniprot/resource/gene/AR	242
http://chem2bio2rdf.org/pubchem/resource/pubchem_compound/14785964	243
http://chem2bio2rdf.org/hgnc/resource/gene_family/ZNF	244
http://chem2bio2rdf.org/uniprot/resource/gene/ZNF571	245
http://chem2bio2rdf.org/pubchem/resource/pubchem_compound/46225004	246
http://chem2bio2rdf.org/uniprot/resource/gene/HSD17B3	247
http://chem2bio2rdf.org/pubchem/resource/pubchem_compound/491954	248
http://chem2bio2rdf.org/pubchem/resource/pubchem_compound/45263206	249
http://chem2bio2rdf.org/pubchem/resource/pubchem_compound/10435103	250
http://chem2bio2rdf.org/pubchem/resource/pubchem_compound/11209864	251
http://chem2bio2rdf.org/pubchem/resource/pubchem_compound/46880930	252
http://chem2bio2rdf.org/pubchem/resource/pubchem_compound/11752478	253
http://chem2bio2rdf.org/pubchem/resource/pubchem_compound/44437367	254
http://chem2bio2rdf.org/uniprot/resource/gene/S1PR1	255
http://chem2bio2rdf.org/pubchem/resource/pubchem_compound/3775934	256
http://chem2bio2rdf.org/pubchem/resource/pubchem_compound/504226	257
http://chem2bio2rdf.org/pubchem/resource/pubchem_compound/44591994	258
http://chem2bio2rdf.org/uniprot/resource/gene/GRM1	259
http://chem2bio2rdf.org/pubchem/resource/pubchem_compound/11317633	260
http://chem2bio2rdf.org/uniprot/resource/gene/GHSR	261
http://chem2bio2rdf.org/pubchem/resource/pubchem_compound/1486292	262
http://chem2bio2rdf.org/uniprot/resource/gene/PTGER2	263
http://chem2bio2rdf.org/hgnc/resource/gene_family/KLHL	264
http://chem2bio2rdf.org/uniprot/resource/gene/KLHL38	265
http://chem2bio2rdf.org/pubchem/resource/pubchem_compound/46231817	266
http://chem2bio2rdf.org/pubchem/resource/pubchem_compound/46885185	267
http://chem2bio2rdf.org/uniprot/resource/gene/CALCRL	268
http://chem2bio2rdf.org/pubchem/resource/pubchem_compound/11689340	269
http://chem2bio2rdf.org/pubchem/resource/pubchem_compound/19385601	270
http://chem2bio2rdf.org/uniprot/resource/gene/AGTR1	271
http://chem2bio2rdf.org/pubchem/resource/pubchem_compound/44370341	272
http://chem2bio2rdf.org/pubchem/resource/pubchem_compound/42596918	273
http://chem2bio2rdf.org/uniprot/resource/gene/CACNA1S	274
http://chem2bio2rdf.org/pubchem/resource/pubchem_compound/44273096	275
http://chem2bio2rdf.org/uniprot/resource/gene/MRAY	276
http://chem2bio2rdf.org/pubchem/resource/pubchem_compound/11441434	277
http://chem2bio2rdf.org/uniprot/resource/gene/MAPK10	278
http://chem2bio2rdf.org/pubchem/resource/pubchem_compound/44542626	279
http://chem2bio2rdf.org/uniprot/resource/gene/LIMK2	280
http://chem2bio2rdf.org/pubchem/resource/pubchem_compound/44328656	281
http://chem2bio2rdf.org/pubchem/resource/pubchem_compound/44306687	282
http://chem2bio2rdf.org/uniprot/resource/gene/STS	283
http://chem2bio2rdf.org/pubchem/resource/pubchem_compound/44191658	284
http://chem2bio2rdf.org/uniprot/resource/gene/KIF11	285
http://chem2bio2rdf.org/pubchem/resource/pubchem_compound/44570230	286
http://chem2bio2rdf.org/uniprot/resource/gene/PTGER3	287
http://chem2bio2rdf.org/pubchem/resource/pubchem_compound/44354359	288
http://chem2bio2rdf.org/uniprot/resource/gene/TUBA1A	289
http://chem2bio2rdf.org/pubchem/resource/pubchem_compound/45268654	290
http://chem2bio2rdf.org/uniprot/resource/gene/CNR2	291
http://chem2bio2rdf.org/pubchem/resource/pubchem_compound/46838161	292
http://chem2bio2rdf.org/uniprot/resource/gene/RHODESAIN	293
http://chem2bio2rdf.org/pubchem/resource/pubchem_compound/44561116	294
http://chem2bio2rdf.org/pubchem/resource/pubchem_compound/16748680	295
http://chem2bio2rdf.org/uniprot/resource/gene/BMP1	296
http://chem2bio2rdf.org/pubchem/resource/pubchem_compound/9794567	297
http://chem2bio2rdf.org/uniprot/resource/gene/LCK	298
http://chem2bio2rdf.org/pubchem/resource/pubchem_compound/468455	299
http://chem2bio2rdf.org/pubchem/resource/pubchem_compound/44281789	300
http://chem2bio2rdf.org/pubchem/resource/pubchem_compound/44375756	301
http://chem2bio2rdf.org/uniprot/resource/gene/CTSK	302
http://chem2bio2rdf.org/pubchem/resource/pubchem_compound/46226847	303
http://chem2bio2rdf.org/uniprot/resource/gene/ADORA3	304
http://chem2bio2rdf.org/pubchem/resource/pubchem_compound/44409278	305
http://chem2bio2rdf.org/uniprot/resource/gene/F2R	306
http://chem2bio2rdf.org/pubchem/resource/pubchem_compound/45260674	307
http://chem2bio2rdf.org/pubchem/resource/pubchem_compound/16110660	308
http://chem2bio2rdf.org/uniprot/resource/gene/FAAH	309
http://chem2bio2rdf.org/pubchem/resource/pubchem_compound/12346464	310
http://chem2bio2rdf.org/uniprot/resource/gene/SIR2	311
http://chem2bio2rdf.org/pubchem/resource/pubchem_compound/9933044	312
http://chem2bio2rdf.org/pubchem/resource/pubchem_compound/5330426	313
http://chem2bio2rdf.org/pubchem/resource/pubchem_compound/10643943	314
http://chem2bio2rdf.org/pubchem/resource/pubchem_compound/10217706	315
http://chem2bio2rdf.org/uniprot/resource/gene/BDKRB1	316
http://chem2bio2rdf.org/uniprot/resource/gene/SPSB4	317
http://bio2rdf.org/GO/GO:0023034	318
http://chem2bio2rdf.org/pubchem/resource/pubchem_compound/44276606	319
http://chem2bio2rdf.org/uniprot/resource/gene/CASP1	320
http://chem2bio2rdf.org/pubchem/resource/pubchem_compound/44422020	321
http://chem2bio2rdf.org/uniprot/resource/gene/CCDC141	322
http://chem2bio2rdf.org/uniprot/resource/gene/DISC1	323
http://chem2bio2rdf.org/pubchem/resource/pubchem_compound/21916241	324
http://chem2bio2rdf.org/pubchem/resource/pubchem_compound/44343120	325
http://chem2bio2rdf.org/pubchem/resource/pubchem_compound/10356568	326
http://chem2bio2rdf.org/uniprot/resource/gene/AKR1B1	327
http://chem2bio2rdf.org/pubchem/resource/pubchem_compound/18407045	328
http://chem2bio2rdf.org/uniprot/resource/gene/TACR1	329
http://chem2bio2rdf.org/pubchem/resource/pubchem_compound/44383564	330
http://chem2bio2rdf.org/uniprot/resource/gene/F2	331
http://chem2bio2rdf.org/pubchem/resource/pubchem_compound/44415930	332
http://chem2bio2rdf.org/uniprot/resource/gene/DPP7	333
http://chem2bio2rdf.org/pubchem/resource/pubchem_compound/23625798	334
http://chem2bio2rdf.org/pubchem/resource/pubchem_compound/25191024	335
http://chem2bio2rdf.org/uniprot/resource/gene/ITK	336
http://chem2bio2rdf.org/pubchem/resource/pubchem_compound/46225014	337
http://chem2bio2rdf.org/pubchem/resource/pubchem_compound/44408065	338
http://chem2bio2rdf.org/pubchem/resource/pubchem_compound/10034153	339
http://chem2bio2rdf.org/uniprot/resource/gene/GRPR	340
http://chem2bio2rdf.org/pubchem/resource/pubchem_compound/44398881	341
http://chem2bio2rdf.org/uniprot/resource/gene/TPSAB1	342
http://chem2bio2rdf.org/pubchem/resource/pubchem_compound/44560804	343
http://chem2bio2rdf.org/uniprot/resource/gene/KDR	344
http://chem2bio2rdf.org/pubchem/resource/pubchem_compound/44418184	345
http://chem2bio2rdf.org/uniprot/resource/gene/HDAC1	346
http://chem2bio2rdf.org/pubchem/resource/pubchem_compound/24901502	347
http://chem2bio2rdf.org/pubchem/resource/pubchem_compound/44312201	348
http://chem2bio2rdf.org/pubchem/resource/pubchem_compound/2766699	349
http://chem2bio2rdf.org/uniprot/resource/gene/HPRT1	350
http://chem2bio2rdf.org/pubchem/resource/pubchem_compound/44591825	351
http://chem2bio2rdf.org/uniprot/resource/gene/CCKAR	352
http://chem2bio2rdf.org/pubchem/resource/pubchem_compound/25263366	353
http://chem2bio2rdf.org/uniprot/resource/gene/IL32	354
http://chem2bio2rdf.org/pubchem/resource/pubchem_compound/14555243	355
http://chem2bio2rdf.org/uniprot/resource/gene/SOAT1	356
http://chem2bio2rdf.org/pubchem/resource/pubchem_compound/44275861	357
http://chem2bio2rdf.org/uniprot/resource/gene/RYR1	358
http://chem2bio2rdf.org/pubchem/resource/pubchem_compound/44331084	359
http://chem2bio2rdf.org/pubchem/resource/pubchem_compound/14570903	360
http://chem2bio2rdf.org/uniprot/resource/gene/ALOX5	361
http://chem2bio2rdf.org/pubchem/resource/pubchem_compound/44419234	362
http://chem2bio2rdf.org/pubchem/resource/pubchem_compound/10407257	363
http://chem2bio2rdf.org/pubchem/resource/pubchem_compound/463567	364
http://chem2bio2rdf.org/pubchem/resource/pubchem_compound/9894553	365
http://chem2bio2rdf.org/pubchem/resource/pubchem_compound/10433192	366
http://chem2bio2rdf.org/pubchem/resource/pubchem_compound/23507969	367
http://chem2bio2rdf.org/uniprot/resource/gene/TYMS	368
http://chem2bio2rdf.org/pubchem/resource/pubchem_compound/5328301	369
http://chem2bio2rdf.org/pubchem/resource/pubchem_compound/11662264	370
http://chem2bio2rdf.org/uniprot/resource/gene/ADORA2B	371
http://chem2bio2rdf.org/pubchem/resource/pubchem_compound/5281297	372
http://chem2bio2rdf.org/uniprot/resource/gene/PTPN1	373
http://chem2bio2rdf.org/hgnc/resource/gene_family/MT	374
http://chem2bio2rdf.org/uniprot/resource/gene/MT1DP	375
http://chem2bio2rdf.org/pubchem/resource/pubchem_compound/6539658	376
http://chem2bio2rdf.org/uniprot/resource/gene/LEF	377
http://chem2bio2rdf.org/pubchem/resource/pubchem_compound/6437086	378
http://chem2bio2rdf.org/uniprot/resource/gene/COL1A1	379
http://chem2bio2rdf.org/pubchem/resource/pubchem_compound/44329996	380
http://chem2bio2rdf.org/uniprot/resource/gene/CMA1	381
http://chem2bio2rdf.org/pubchem/resource/pubchem_compound/44312418	382
http://chem2bio2rdf.org/pubchem/resource/pubchem_compound/21389	383
http://chem2bio2rdf.org/pubchem/resource/pubchem_compound/461944	384
http://chem2bio2rdf.org/pubchem/resource/pubchem_compound/44403471	385
http://chem2bio2rdf.org/uniprot/resource/gene/MCHR1	386
http://chem2bio2rdf.org/uniprot/resource/gene/AKR1A1	387
http://bio2rdf.org/GO/GO:0046185	388
http://chem2bio2rdf.org/pubchem/resource/pubchem_compound/44280768	389
http://chem2bio2rdf.org/pubchem/resource/pubchem_compound/44429122	390
http://chem2bio2rdf.org/pubchem/resource/pubchem_compound/11755313	391
http://chem2bio2rdf.org/uniprot/resource/gene/PDE5A	392
http://chem2bio2rdf.org/pubchem/resource/pubchem_compound/11185396	393
http://chem2bio2rdf.org/uniprot/resource/gene/CHEK1	394
http://chem2bio2rdf.org/pubchem/resource/pubchem_compound/10627333	395
http://chem2bio2rdf.org/pubchem/resource/pubchem_compound/45271168	396
http://chem2bio2rdf.org/uniprot/resource/gene/PLK1	397
http://chem2bio2rdf.org/pubchem/resource/pubchem_compound/10410342	398
http://chem2bio2rdf.org/pubchem/resource/pubchem_compound/9961320	399
http://chem2bio2rdf.org/pubchem/resource/pubchem_compound/44440724	400
http://chem2bio2rdf.org/pubchem/resource/pubchem_compound/44420998	401
http://chem2bio2rdf.org/pubchem/resource/pubchem_compound/20901125	402
http://chem2bio2rdf.org/pubchem/resource/pubchem_compound/44400195	403
http://chem2bio2rdf.org/uniprot/resource/gene/GNRHR	404
http://chem2bio2rdf.org/pubchem/resource/pubchem_compound/44456198	405
http://chem2bio2rdf.org/uniprot/resource/gene/CTSL1	406
http://chem2bio2rdf.org/pubchem/resource/pubchem_compound/25263391	407
http://chem2bio2rdf.org/pubchem/resource/pubchem_compound/24854269	408
http://chem2bio2rdf.org/uniprot/resource/gene/HTR7	409
http://chem2bio2rdf.org/pubchem/resource/pubchem_compound/10119600	410
http://chem2bio2rdf.org/pubchem/resource/pubchem_compound/21831101	411
http://chem2bio2rdf.org/uniprot/resource/gene/TACR2	412
http://chem2bio2rdf.org/pubchem/resource/pubchem_compound/16006776	413
http://chem2bio2rdf.org/pubchem/resource/pubchem_compound/44570397	414
http://chem2bio2rdf.org/uniprot/resource/gene/CNR1	415
http://chem2bio2rdf.org/pubchem/resource/pubchem_compound/11682068	416
http://chem2bio2rdf.org/pubchem/resource/pubchem_compound/20496538	417
http://chem2bio2rdf.org/uniprot/resource/gene/FABP1	418
http://chem2bio2rdf.org/pubchem/resource/pubchem_compound/5496122	419
http://chem2bio2rdf.org/pubchem/resource/pubchem_compound/25243797	420
http://chem2bio2rdf.org/uniprot/resource/gene/PKM2	421
http://chem2bio2rdf.org/uniprot/resource/gene/SLC22A12	422
http://bio2rdf.org/GO/GO:0015747	423
http://chem2bio2rdf.org/pubchem/resource/pubchem_compound/4388543	424
http://chem2bio2rdf.org/pubchem/resource/pubchem_compound/44341776	425
http://chem2bio2rdf.org/uniprot/resource/gene/LSS	426
http://chem2bio2rdf.org/pubchem/resource/pubchem_compound/17755400	427
http://chem2bio2rdf.org/pubchem/resource/pubchem_compound/44355914	428
http://chem2bio2rdf.org/uniprot/resource/gene/TK1	429
http://chem2bio2rdf.org/pubchem/resource/pubchem_compound/122356	430
http://chem2bio2rdf.org/uniprot/resource/gene/MAOA	431
http://chem2bio2rdf.org/hgnc/resource/gene_family/HVCN	432
http://chem2bio2rdf.org/uniprot/resource/gene/HVCN1	433
http://chem2bio2rdf.org/pubchem/resource/pubchem_compound/12044451	434
http://chem2bio2rdf.org/uniprot/resource/gene/GCKR	435
http://chem2bio2rdf.org/pubchem/resource/pubchem_compound/675658	436
http://chem2bio2rdf.org/uniprot/resource/gene/INHA	437
http://chem2bio2rdf.org/hgnc/resource/gene_family/IG	438
http://chem2bio2rdf.org/uniprot/resource/gene/IGHV3-20	439
http://chem2bio2rdf.org/pubchem/resource/pubchem_compound/23646851	440
http://chem2bio2rdf.org/pubchem/resource/pubchem_compound/18785879	441
http://chem2bio2rdf.org/uniprot/resource/gene/NOS3	442
http://chem2bio2rdf.org/pubchem/resource/pubchem_compound/44312364	443
http://chem2bio2rdf.org/pubchem/resource/pubchem_compound/2174064	444
http://chem2bio2rdf.org/pubchem/resource/pubchem_compound/44268472	445
http://chem2bio2rdf.org/uniprot/resource/gene/PTGDS	446
http://chem2bio2rdf.org/pubchem/resource/pubchem_compound/44590373	447
http://chem2bio2rdf.org/pubchem/resource/pubchem_compound/11675883	448
http://chem2bio2rdf.org/uniprot/resource/gene/MPL	449
http://chem2bio2rdf.org/pubchem/resource/pubchem_compound/44331812	450
http://chem2bio2rdf.org/pubchem/resource/pubchem_compound/44613456	451
http://chem2bio2rdf.org/pubchem/resource/pubchem_compound/24959031	452
http://chem2bio2rdf.org/uniprot/resource/gene/P2RY1	453
http://chem2bio2rdf.org/uniprot/resource/gene/SLC11A2	454
http://bio2rdf.org/GO/GO:0070826	455
http://chem2bio2rdf.org/pubchem/resource/pubchem_compound/44345820	456
http://chem2bio2rdf.org/uniprot/resource/gene/NPY5R	457
http://chem2bio2rdf.org/pubchem/resource/pubchem_compound/10310427	458
http://chem2bio2rdf.org/pubchem/resource/pubchem_compound/9827798	459
http://chem2bio2rdf.org/uniprot/resource/gene/METG	460
http://chem2bio2rdf.org/pubchem/resource/pubchem_compound/3394	461
http://chem2bio2rdf.org/uniprot/resource/gene/SAA3	462
http://chem2bio2rdf.org/pubchem/resource/pubchem_compound/44593239	463
http://chem2bio2rdf.org/uniprot/resource/gene/WEE1	464
http://chem2bio2rdf.org/pubchem/resource/pubchem_compound/44341452	465
http://chem2bio2rdf.org/pubchem/resource/pubchem_compound/6480943	466
http://chem2bio2rdf.org/uniprot/resource/gene/AROQ	467
http://chem2bio2rdf.org/pubchem/resource/pubchem_compound/5218952	468
http://chem2bio2rdf.org/uniprot/resource/gene/CXCR4	469
http://chem2bio2rdf.org/pubchem/resource/pubchem_compound/9944144	470
http://chem2bio2rdf.org/uniprot/resource/gene/TERT	471
http://chem2bio2rdf.org/pubchem/resource/pubchem_compound/21463545	472
http://chem2bio2rdf.org/pubchem/resource/pubchem_compound/44446939	473
http://chem2bio2rdf.org/uniprot/resource/gene/NTRK1	474
http://chem2bio2rdf.org/pubchem/resource/pubchem_compound/11199770	475
http://chem2bio2rdf.org/pubchem/resource/pubchem_compound/9830622	476
http://chem2bio2rdf.org/pubchem/resource/pubchem_compound/20717904	477
http://chem2bio2rdf.org/pubchem/resource/pubchem_compound/45269484	478
http://chem2bio2rdf.org/uniprot/resource/gene/P2RY12	479
http://chem2bio2rdf.org/pubchem/resource/pubchem_compound/2954404	480
http://chem2bio2rdf.org/uniprot/resource/gene/RGS8	481
http://chem2bio2rdf.org/pubchem/resource/pubchem_compound/11546457	482
http://chem2bio2rdf.org/pubchem/resource/pubchem_compound/10741429	483
http://chem2bio2rdf.org/pubchem/resource/pubchem_compound/516348	484
http://chem2bio2rdf.org/pubchem/resource/pubchem_compound/44336402	485
http://chem2bio2rdf.org/uniprot/resource/gene/AVPR1A	486
http://chem2bio2rdf.org/pubchem/resource/pubchem_compound/3025957	487
http://chem2bio2rdf.org/uniprot/resource/gene/BDKRB2	488
http://chem2bio2rdf.org/pubchem/resource/pubchem_compound/44394282	489
http://chem2bio2rdf.org/pubchem/resource/pubchem_compound/44561805	490
http://chem2bio2rdf.org/pubchem/resource/pubchem_compound/44342588	491
http://chem2bio2rdf.org/pubchem/resource/pubchem_compound/44338365	492
http://chem2bio2rdf.org/pubchem/resource/pubchem_compound/5327371	493
http://chem2bio2rdf.org/pubchem/resource/pubchem_compound/972645	494
http://chem2bio2rdf.org/pubchem/resource/pubchem_compound/23645970	495
http://chem2bio2rdf.org/pubchem/resource/pubchem_compound/44367229	496
http://chem2bio2rdf.org/uniprot/resource/gene/PRS	497
http://chem2bio2rdf.org/pubchem/resource/pubchem_compound/16110698	498
http://chem2bio2rdf.org/pubchem/resource/pubchem_compound/11417884	499
http://chem2bio2rdf.org/pubchem/resource/pubchem_compound/45486524	500
http://chem2bio2rdf.org/uniprot/resource/gene/CXCR3	501
http://chem2bio2rdf.org/pubchem/resource/pubchem_compound/44273282	502
http://chem2bio2rdf.org/pubchem/resource/pubchem_compound/10945776	503
http://chem2bio2rdf.org/uniprot/resource/gene/SDHC	504
http://bio2rdf.org/GO/GO:0045273	505
http://chem2bio2rdf.org/pubchem/resource/pubchem_compound/13653744	506
http://chem2bio2rdf.org/pubchem/resource/pubchem_compound/46882012	507
http://chem2bio2rdf.org/uniprot/resource/gene/BRS3	508
http://chem2bio2rdf.org/pubchem/resource/pubchem_compound/15104612	509
http://chem2bio2rdf.org/pubchem/resource/pubchem_compound/11091466	510
http://chem2bio2rdf.org/uniprot/resource/gene/NR1H4	511
http://chem2bio2rdf.org/pubchem/resource/pubchem_compound/9908552	512
http://chem2bio2rdf.org/pubchem/resource/pubchem_compound/44316943	513
http://chem2bio2rdf.org/uniprot/resource/gene/HLA-DRB1	514
http://chem2bio2rdf.org/pubchem/resource/pubchem_compound/24971338	515
http://chem2bio2rdf.org/uniprot/resource/gene/GART	516
http://chem2bio2rdf.org/pubchem/resource/pubchem_compound/14787980	517
http://chem2bio2rdf.org/pubchem/resource/pubchem_compound/3232660	518
http://chem2bio2rdf.org/pubchem/resource/pubchem_compound/4793924	519
http://chem2bio2rdf.org/pubchem/resource/pubchem_compound/44231252	520
http://chem2bio2rdf.org/uniprot/resource/gene/SLC6A2	521
http://chem2bio2rdf.org/pubchem/resource/pubchem_compound/44353941	522
http://chem2bio2rdf.org/pubchem/resource/pubchem_compound/44395686	523
http://chem2bio2rdf.org/pubchem/resource/pubchem_compound/14460959	524
http://chem2bio2rdf.org/pubchem/resource/pubchem_compound/44407117	525
http://chem2bio2rdf.org/uniprot/resource/gene/CACNA2D1	526
http://chem2bio2rdf.org/pubchem/resource/pubchem_compound/44446401	527
http://chem2bio2rdf.org/uniprot/resource/gene/CAPN1	528
http://chem2bio2rdf.org/pubchem/resource/pubchem_compound/10656714	529
http://chem2bio2rdf.org/pubchem/resource/pubchem_compound/25231980	530
http://chem2bio2rdf.org/pubchem/resource/pubchem_compound/44343179	531
http://chem2bio2rdf.org/pubchem/resource/pubchem_compound/18358366	532
http://chem2bio2rdf.org/pubchem/resource/pubchem_compound/44338865	533
http://chem2bio2rdf.org/pubchem/resource/pubchem_compound/10437784	534
http://chem2bio2rdf.org/pubchem/resource/pubchem_compound/25895957	535
http://chem2bio2rdf.org/uniprot/resource/gene/DRD4	536
http://chem2bio2rdf.org/uniprot/resource/gene/DMD	537
http://bio2rdf.org/GO/GO:0002162	538
http://chem2bio2rdf.org/hgnc/resource/gene_family/TR	539
http://chem2bio2rdf.org/uniprot/resource/gene/TRAJ6	540
http://chem2bio2rdf.org/pubchem/resource/pubchem_compound/44325190	541
http://chem2bio2rdf.org/uniprot/resource/gene/PGA	542
http://chem2bio2rdf.org/pubchem/resource/pubchem_compound/44319702	543
http://chem2bio2rdf.org/pubchem/resource/pubchem_compound/10653108	544
http://chem2bio2rdf.org/pubchem/resource/pubchem_compound/45269245	545
http://chem2bio2rdf.org/pubchem/resource/pubchem_compound/5328935	546
http://chem2bio2rdf.org/pubchem/resource/pubchem_compound/468517	547
http://chem2bio2rdf.org/pubchem/resource/pubchem_compound/44288053	548
http://chem2bio2rdf.org/uniprot/resource/gene/NPY1R	549
http://chem2bio2rdf.org/pubchem/resource/pubchem_compound/46204158	550
http://chem2bio2rdf.org/pubchem/resource/pubchem_compound/1011983	551
http://chem2bio2rdf.org/uniprot/resource/gene/STAT1	552
http://chem2bio2rdf.org/pubchem/resource/pubchem_compound/734614	553
http://chem2bio2rdf.org/pubchem/resource/pubchem_compound/44397278	554
http://chem2bio2rdf.org/uniprot/resource/gene/ZNF554	555
http://chem2bio2rdf.org/pubchem/resource/pubchem_compound/44345301	556
http://chem2bio2rdf.org/pubchem/resource/pubchem_compound/447066	557
http://chem2bio2rdf.org/uniprot/resource/gene/IL2	558
http://chem2bio2rdf.org/pubchem/resource/pubchem_compound/10984923	559
http://chem2bio2rdf.org/pubchem/resource/pubchem_compound/13312626	560
http://chem2bio2rdf.org/pubchem/resource/pubchem_compound/9796180	561
http://chem2bio2rdf.org/pubchem/resource/pubchem_compound/44425816	562
http://chem2bio2rdf.org/pubchem/resource/pubchem_compound/461220	563
http://chem2bio2rdf.org/pubchem/resource/pubchem_compound/406074	564
http://chem2bio2rdf.org/uniprot/resource/gene/FDPS	565
http://chem2bio2rdf.org/pubchem/resource/pubchem_compound/24776931	566
http://chem2bio2rdf.org/pubchem/resource/pubchem_compound/44387849	567
http://chem2bio2rdf.org/uniprot/resource/gene/PTPN6	568
http://chem2bio2rdf.org/pubchem/resource/pubchem_compound/5479349	569
http://chem2bio2rdf.org/pubchem/resource/pubchem_compound/10863889	570
http://chem2bio2rdf.org/pubchem/resource/pubchem_compound/3146158	571
http://chem2bio2rdf.org/uniprot/resource/gene/GBA	572
http://chem2bio2rdf.org/pubchem/resource/pubchem_compound/45270006	573
http://chem2bio2rdf.org/pubchem/resource/pubchem_compound/44459875	574
http://chem2bio2rdf.org/pubchem/resource/pubchem_compound/4068809	575
http://chem2bio2rdf.org/pubchem/resource/pubchem_compound/11624089	576
http://chem2bio2rdf.org/pubchem/resource/pubchem_compound/44352893	577
http://chem2bio2rdf.org/uniprot/resource/gene/FDFT1	578
http://chem2bio2rdf.org/pubchem/resource/pubchem_compound/10005083	579
http://chem2bio2rdf.org/uniprot/resource/gene/ABCB1	580
http://chem2bio2rdf.org/pubchem/resource/pubchem_compound/14553502	581
http://chem2bio2rdf.org/pubchem/resource/pubchem_compound/44415659	582
http://chem2bio2rdf.org/hgnc/resource/gene_family/TRNAP	583
http://chem2bio2rdf.org/uniprot/resource/gene/TRNAC31P	584
http://chem2bio2rdf.org/pubchem/resource/pubchem_compound/44564293	585
http://chem2bio2rdf.org/uniprot/resource/gene/ABCC9	586
http://chem2bio2rdf.org/pubchem/resource/pubchem_compound/11418353	587
http://chem2bio2rdf.org/uniprot/resource/gene/SLC18A2	588
http://chem2bio2rdf.org/pubchem/resource/pubchem_compound/42606758	589
http://chem2bio2rdf.org/uniprot/resource/gene/AGPAT2	590
http://chem2bio2rdf.org/pubchem/resource/pubchem_compound/10414488	591
http://chem2bio2rdf.org/pubchem/resource/pubchem_compound/44404255	592
http://chem2bio2rdf.org/pubchem/resource/pubchem_compound/11545354	593
http://chem2bio2rdf.org/pubchem/resource/pubchem_compound/45485220	594
http://chem2bio2rdf.org/uniprot/resource/gene/MAPKAPK2	595
http://chem2bio2rdf.org/pubchem/resource/pubchem_compound/29264684	596
http://chem2bio2rdf.org/uniprot/resource/gene/GPR44	597
http://chem2bio2rdf.org/pubchem/resource/pubchem_compound/445795	598
http://chem2bio2rdf.org/uniprot/resource/gene/LGTC	599
http://chem2bio2rdf.org/pubchem/resource/pubchem_compound/750	600
http://chem2bio2rdf.org/chebi/resource/chebi/CHEBI:32507	601
http://chem2bio2rdf.org/pubchem/resource/pubchem_compound/10089377	602
http://chem2bio2rdf.org/pubchem/resource/pubchem_compound/46229758	603
http://chem2bio2rdf.org/pubchem/resource/pubchem_compound/66799	604
http://chem2bio2rdf.org/uniprot/resource/gene/SMAD3	605
http://chem2bio2rdf.org/pubchem/resource/pubchem_compound/44447534	606
http://chem2bio2rdf.org/pubchem/resource/pubchem_compound/44272374	607
http://chem2bio2rdf.org/uniprot/resource/gene/NTSR1	608
http://chem2bio2rdf.org/pubchem/resource/pubchem_compound/44306207	609
http://chem2bio2rdf.org/pubchem/resource/pubchem_compound/3001171	610
http://chem2bio2rdf.org/pubchem/resource/pubchem_compound/44313704	611
http://chem2bio2rdf.org/pubchem/resource/pubchem_compound/10113686	612
http://chem2bio2rdf.org/uniprot/resource/gene/PPARA	613
http://chem2bio2rdf.org/pubchem/resource/pubchem_compound/44349429	614
http://chem2bio2rdf.org/pubchem/resource/pubchem_compound/44613454	615
http://chem2bio2rdf.org/pubchem/resource/pubchem_compound/3719021	616
http://chem2bio2rdf.org/pubchem/resource/pubchem_compound/44424267	617
http://chem2bio2rdf.org/pubchem/resource/pubchem_compound/2354889	618
http://chem2bio2rdf.org/uniprot/resource/gene/INS	619
http://chem2bio2rdf.org/pubchem/resource/pubchem_compound/886529	620
http://chem2bio2rdf.org/pubchem/resource/pubchem_compound/44582458	621
http://chem2bio2rdf.org/pubchem/resource/pubchem_compound/44444523	622
http://chem2bio2rdf.org/pubchem/resource/pubchem_compound/486297	623
http://chem2bio2rdf.org/pubchem/resource/pubchem_compound/15965493	624
http://chem2bio2rdf.org/pubchem/resource/pubchem_compound/44347827	625
http://chem2bio2rdf.org/pubchem/resource/pubchem_compound/10215307	626
http://chem2bio2rdf.org/uniprot/resource/gene/TRPV1	627
http://chem2bio2rdf.org/pubchem/resource/pubchem_compound/44237014	628
http://chem2bio2rdf.org/pubchem/resource/pubchem_compound/44421063	629
http://chem2bio2rdf.org/pubchem/resource/pubchem_compound/44419975	630
http://chem2bio2rdf.org/pubchem/resource/pubchem_compound/9962628	631
http://chem2bio2rdf.org/pubchem/resource/pubchem_compound/44444034	632
http://chem2bio2rdf.org/pubchem/resource/pubchem_compound/44308076	633
http://chem2bio2rdf.org/pubchem/resource/pubchem_compound/44410418	634
http://chem2bio2rdf.org/pubchem/resource/pubchem_compound/16116173	635
http://chem2bio2rdf.org/pubchem/resource/pubchem_compound/20760247	636
http://chem2bio2rdf.org/uniprot/resource/gene/PDE5	637
http://chem2bio2rdf.org/pubchem/resource/pubchem_compound/44284581	638
http://chem2bio2rdf.org/pubchem/resource/pubchem_compound/44444591	639
http://chem2bio2rdf.org/pubchem/resource/pubchem_compound/44591444	640
http://chem2bio2rdf.org/uniprot/resource/gene/CARM1	641
http://chem2bio2rdf.org/uniprot/resource/gene/STXBP2	642
http://bio2rdf.org/GO/GO:0030348	643
http://chem2bio2rdf.org/pubchem/resource/pubchem_compound/11997302	644
http://chem2bio2rdf.org/pubchem/resource/pubchem_compound/11612369	645
http://chem2bio2rdf.org/uniprot/resource/gene/MLYCD	646
http://chem2bio2rdf.org/pubchem/resource/pubchem_compound/46890328	647
http://chem2bio2rdf.org/pubchem/resource/pubchem_compound/11691773	648
http://chem2bio2rdf.org/pubchem/resource/pubchem_compound/7543	649
http://chem2bio2rdf.org/pubchem/resource/pubchem_compound/44290912	650
http://chem2bio2rdf.org/pubchem/resource/pubchem_compound/2885377	651
http://chem2bio2rdf.org/uniprot/resource/gene/TSHR	652
http://chem2bio2rdf.org/pubchem/resource/pubchem_compound/46880495	653
http://chem2bio2rdf.org/pubchem/resource/pubchem_compound/44382517	654
http://chem2bio2rdf.org/pubchem/resource/pubchem_compound/44396137	655
http://chem2bio2rdf.org/pubchem/resource/pubchem_compound/44570366	656
http://chem2bio2rdf.org/pubchem/resource/pubchem_compound/24784164	657
http://chem2bio2rdf.org/uniprot/resource/gene/MAP2K1	658
http://chem2bio2rdf.org/pubchem/resource/pubchem_compound/44446327	659
http://chem2bio2rdf.org/uniprot/resource/gene/P2RX7	660
http://chem2bio2rdf.org/pubchem/resource/pubchem_compound/21958522	661
http://chem2bio2rdf.org/pubchem/resource/pubchem_compound/44361468	662
http://chem2bio2rdf.org/pubchem/resource/pubchem_compound/11739550	663
http://chem2bio2rdf.org/uniprot/resource/gene/PNMT	664
http://chem2bio2rdf.org/pubchem/resource/pubchem_compound/46229391	665
http://chem2bio2rdf.org/uniprot/resource/gene/SFRP1	666
http://chem2bio2rdf.org/pubchem/resource/pubchem_compound/44402351	667
http://chem2bio2rdf.org/pubchem/resource/pubchem_compound/44443833	668
http://chem2bio2rdf.org/pubchem/resource/pubchem_compound/44412885	669
http://chem2bio2rdf.org/pubchem/resource/pubchem_compound/44454777	670
http://chem2bio2rdf.org/pubchem/resource/pubchem_compound/10029919	671
http://chem2bio2rdf.org/pubchem/resource/pubchem_compound/10435878	672
http://chem2bio2rdf.org/pubchem/resource/pubchem_compound/44347919	673
http://chem2bio2rdf.org/pubchem/resource/pubchem_compound/44331749	674
http://chem2bio2rdf.org/pubchem/resource/pubchem_compound/10480360	675
http://chem2bio2rdf.org/uniprot/resource/gene/CAPNS1	676
http://chem2bio2rdf.org/pubchem/resource/pubchem_compound/20672386	677
http://chem2bio2rdf.org/pubchem/resource/pubchem_compound/44352498	678
http://chem2bio2rdf.org/uniprot/resource/gene/CYSLTR1	679
http://chem2bio2rdf.org/pubchem/resource/pubchem_compound/16110238	680
http://chem2bio2rdf.org/uniprot/resource/gene/GRIN2B	681
http://chem2bio2rdf.org/pubchem/resource/pubchem_compound/134111	682
http://chem2bio2rdf.org/uniprot/resource/gene/UPP1	683
http://chem2bio2rdf.org/pubchem/resource/pubchem_compound/45484009	684
http://chem2bio2rdf.org/uniprot/resource/gene/TGR	685
http://chem2bio2rdf.org/pubchem/resource/pubchem_compound/44274008	686
http://chem2bio2rdf.org/uniprot/resource/gene/CALCR	687
http://chem2bio2rdf.org/pubchem/resource/pubchem_compound/44298423	688
http://chem2bio2rdf.org/pubchem/resource/pubchem_compound/6768	689
http://chem2bio2rdf.org/uniprot/resource/gene/CYP2D6	690
http://chem2bio2rdf.org/pubchem/resource/pubchem_compound/13672348	691
http://chem2bio2rdf.org/pubchem/resource/pubchem_compound/10717998	692
http://chem2bio2rdf.org/pubchem/resource/pubchem_compound/10142464	693
http://chem2bio2rdf.org/pubchem/resource/pubchem_compound/44590155	694
http://chem2bio2rdf.org/uniprot/resource/gene/XIAP	695
http://chem2bio2rdf.org/uniprot/resource/gene/RASGRP2	696
http://chem2bio2rdf.org/uniprot/resource/gene/FAM118B	697
http://chem2bio2rdf.org/pubchem/resource/pubchem_compound/10693561	698
http://chem2bio2rdf.org/pubchem/resource/pubchem_compound/5288116	699
http://chem2bio2rdf.org/uniprot/resource/gene/DAPK1	700
http://chem2bio2rdf.org/pubchem/resource/pubchem_compound/2432333	701
http://chem2bio2rdf.org/pubchem/resource/pubchem_compound/6179481	702
http://chem2bio2rdf.org/pubchem/resource/pubchem_compound/44274619	703
http://chem2bio2rdf.org/uniprot/resource/gene/TRAV38-2DV8	704
http://chem2bio2rdf.org/pubchem/resource/pubchem_compound/6460991	705
http://chem2bio2rdf.org/uniprot/resource/gene/ALPL	706
http://chem2bio2rdf.org/pubchem/resource/pubchem_compound/11752020	707
http://chem2bio2rdf.org/pubchem/resource/pubchem_compound/9883384	708
http://chem2bio2rdf.org/pubchem/resource/pubchem_compound/5482453	709
http://chem2bio2rdf.org/uniprot/resource/gene/SLC30A4	710
http://bio2rdf.org/GO/GO:0055069	711
http://chem2bio2rdf.org/pubchem/resource/pubchem_compound/44364463	712
http://chem2bio2rdf.org/pubchem/resource/pubchem_compound/46884165	713
http://chem2bio2rdf.org/uniprot/resource/gene/GSK3B	714
http://chem2bio2rdf.org/pubchem/resource/pubchem_compound/44186514	715
http://chem2bio2rdf.org/pubchem/resource/pubchem_compound/5403219	716
http://chem2bio2rdf.org/uniprot/resource/gene/TP53	717
http://chem2bio2rdf.org/pubchem/resource/pubchem_compound/23665090	718
http://chem2bio2rdf.org/pubchem/resource/pubchem_compound/24860387	719
http://chem2bio2rdf.org/pubchem/resource/pubchem_compound/6196488	720
http://chem2bio2rdf.org/uniprot/resource/gene/PIK3CG	721
http://chem2bio2rdf.org/pubchem/resource/pubchem_compound/11606178	722
http://chem2bio2rdf.org/pubchem/resource/pubchem_compound/44366110	723
http://chem2bio2rdf.org/uniprot/resource/gene/IGLVIV-65	724
http://chem2bio2rdf.org/pubchem/resource/pubchem_compound/25233579	725
http://chem2bio2rdf.org/pubchem/resource/pubchem_compound/10258799	726
http://chem2bio2rdf.org/pubchem/resource/pubchem_compound/44294462	727
http://chem2bio2rdf.org/uniprot/resource/gene/TRNAA7	728
http://chem2bio2rdf.org/pubchem/resource/pubchem_compound/44589244	729
http://chem2bio2rdf.org/pubchem/resource/pubchem_compound/661182	730
http://chem2bio2rdf.org/pubchem/resource/pubchem_compound/44301623	731
http://chem2bio2rdf.org/pubchem/resource/pubchem_compound/46883027	732
http://chem2bio2rdf.org/pubchem/resource/pubchem_compound/46889271	733
http://chem2bio2rdf.org/pubchem/resource/pubchem_compound/447766	734
http://chem2bio2rdf.org/uniprot/resource/gene/CDK2	735
http://chem2bio2rdf.org/pubchem/resource/pubchem_compound/10420539	736
http://chem2bio2rdf.org/uniprot/resource/gene/DRD3	737
http://chem2bio2rdf.org/pubchem/resource/pubchem_compound/44400588	738
http://chem2bio2rdf.org/pubchem/resource/pubchem_compound/44309195	739
http://chem2bio2rdf.org/pubchem/resource/pubchem_compound/247612	740
http://chem2bio2rdf.org/uniprot/resource/gene/TOPB	741
http://chem2bio2rdf.org/pubchem/resource/pubchem_compound/5327707	742
http://chem2bio2rdf.org/uniprot/resource/gene/PRKCG	743
http://chem2bio2rdf.org/pubchem/resource/pubchem_compound/9837713	744
http://chem2bio2rdf.org/pubchem/resource/pubchem_compound/46885306	745
http://chem2bio2rdf.org/uniprot/resource/gene/ACACA	746
http://chem2bio2rdf.org/pubchem/resource/pubchem_compound/5147	747
http://chem2bio2rdf.org/pubchem/resource/pubchem_compound/44349093	748
http://chem2bio2rdf.org/pubchem/resource/pubchem_compound/45259417	749
http://chem2bio2rdf.org/pubchem/resource/pubchem_compound/646744	750
http://chem2bio2rdf.org/pubchem/resource/pubchem_compound/23627031	751
http://chem2bio2rdf.org/uniprot/resource/gene/PTGS1	752
http://chem2bio2rdf.org/pubchem/resource/pubchem_compound/44312272	753
http://chem2bio2rdf.org/uniprot/resource/gene/RAF1	754
http://chem2bio2rdf.org/pubchem/resource/pubchem_compound/44410909	755
http://chem2bio2rdf.org/uniprot/resource/gene/CXCR2	756
http://chem2bio2rdf.org/pubchem/resource/pubchem_compound/3247200	757
http://chem2bio2rdf.org/pubchem/resource/pubchem_compound/44343357	758
http://chem2bio2rdf.org/pubchem/resource/pubchem_compound/10131741	759
http://chem2bio2rdf.org/uniprot/resource/gene/IMPDH2	760
http://chem2bio2rdf.org/pubchem/resource/pubchem_compound/11348526	761
http://chem2bio2rdf.org/pubchem/resource/pubchem_compound/10833737	762
http://chem2bio2rdf.org/pubchem/resource/pubchem_compound/20786035	763
http://chem2bio2rdf.org/pubchem/resource/pubchem_compound/6482398	764
http://chem2bio2rdf.org/uniprot/resource/gene/UL54	765
http://chem2bio2rdf.org/pubchem/resource/pubchem_compound/44318707	766
http://chem2bio2rdf.org/uniprot/resource/gene/MME	767
http://chem2bio2rdf.org/pubchem/resource/pubchem_compound/5273737	768
http://chem2bio2rdf.org/pubchem/resource/pubchem_compound/44422757	769
http://chem2bio2rdf.org/pubchem/resource/pubchem_compound/6364821	770
http://chem2bio2rdf.org/uniprot/resource/gene/HTR1E	771
http://chem2bio2rdf.org/hgnc/resource/gene_family/COX	772
http://chem2bio2rdf.org/uniprot/resource/gene/COX5AP2	773
http://chem2bio2rdf.org/pubchem/resource/pubchem_compound/11720914	774
http://chem2bio2rdf.org/pubchem/resource/pubchem_compound/24824044	775
http://chem2bio2rdf.org/pubchem/resource/pubchem_compound/2360235	776
http://chem2bio2rdf.org/uniprot/resource/gene/MAP2	777
http://chem2bio2rdf.org/uniprot/resource/gene/CYP2F1	778
http://bio2rdf.org/GO/GO:0018931	779
http://chem2bio2rdf.org/pubchem/resource/pubchem_compound/42606954	780
http://chem2bio2rdf.org/pubchem/resource/pubchem_compound/45262797	781
http://chem2bio2rdf.org/uniprot/resource/gene/TOP1	782
http://chem2bio2rdf.org/pubchem/resource/pubchem_compound/46225625	783
http://chem2bio2rdf.org/uniprot/resource/gene/CACNA1B	784
http://chem2bio2rdf.org/pubchem/resource/pubchem_compound/44590615	785
http://chem2bio2rdf.org/pubchem/resource/pubchem_compound/44447377	786
http://chem2bio2rdf.org/pubchem/resource/pubchem_compound/11995637	787
http://chem2bio2rdf.org/pubchem/resource/pubchem_compound/46888707	788
http://chem2bio2rdf.org/pubchem/resource/pubchem_compound/44299253	789
http://chem2bio2rdf.org/pubchem/resource/pubchem_compound/10431767	790
http://chem2bio2rdf.org/uniprot/resource/gene/ACAT	791
http://chem2bio2rdf.org/pubchem/resource/pubchem_compound/9936231	792
http://chem2bio2rdf.org/pubchem/resource/pubchem_compound/14851856	793
http://chem2bio2rdf.org/uniprot/resource/gene/IGHV3-43	794
http://chem2bio2rdf.org/pubchem/resource/pubchem_compound/44341921	795
http://chem2bio2rdf.org/uniprot/resource/gene/MANBA	796
http://bio2rdf.org/GO/GO:0004567	797
http://chem2bio2rdf.org/uniprot/resource/gene/CHIC1	798
http://bio2rdf.org/GO/GO:0016023	799
http://chem2bio2rdf.org/pubchem/resource/pubchem_compound/10427696	800
http://chem2bio2rdf.org/uniprot/resource/gene/LPXC	801
http://chem2bio2rdf.org/pubchem/resource/pubchem_compound/44579189	802
http://chem2bio2rdf.org/uniprot/resource/gene/SLC6A9	803
http://chem2bio2rdf.org/pubchem/resource/pubchem_compound/964	804
http://chem2bio2rdf.org/chebi/resource/chebi/CHEBI:17180	805
http://chem2bio2rdf.org/pubchem/resource/pubchem_compound/23645408	806
http://chem2bio2rdf.org/pubchem/resource/pubchem_compound/44560907	807
http://chem2bio2rdf.org/uniprot/resource/gene/SSTR2	808
http://chem2bio2rdf.org/pubchem/resource/pubchem_compound/5761206	809
http://chem2bio2rdf.org/pubchem/resource/pubchem_compound/44380427	810
http://chem2bio2rdf.org/pubchem/resource/pubchem_compound/46907451	811
http://chem2bio2rdf.org/pubchem/resource/pubchem_compound/9831642	812
http://chem2bio2rdf.org/uniprot/resource/gene/SLC10A2	813
http://chem2bio2rdf.org/pubchem/resource/pubchem_compound/44281391	814
http://chem2bio2rdf.org/pubchem/resource/pubchem_compound/11701283	815
http://chem2bio2rdf.org/uniprot/resource/gene/MAP	816
http://chem2bio2rdf.org/pubchem/resource/pubchem_compound/44566178	817
http://chem2bio2rdf.org/uniprot/resource/gene/ADCYAP1R1	818
http://chem2bio2rdf.org/pubchem/resource/pubchem_compound/492667	819
http://chem2bio2rdf.org/pubchem/resource/pubchem_compound/11997983	820
http://chem2bio2rdf.org/pubchem/resource/pubchem_compound/11624809	821
http://chem2bio2rdf.org/pubchem/resource/pubchem_compound/3854471	822
http://chem2bio2rdf.org/pubchem/resource/pubchem_compound/44389243	823
http://chem2bio2rdf.org/pubchem/resource/pubchem_compound/44347351	824
http://chem2bio2rdf.org/pubchem/resource/pubchem_compound/44411321	825
http://chem2bio2rdf.org/uniprot/resource/gene/CCR4	826
http://chem2bio2rdf.org/pubchem/resource/pubchem_compound/44364589	827
http://chem2bio2rdf.org/pubchem/resource/pubchem_compound/44341755	828
http://chem2bio2rdf.org/pubchem/resource/pubchem_compound/22018944	829
http://chem2bio2rdf.org/pubchem/resource/pubchem_compound/6110648	830
http://chem2bio2rdf.org/pubchem/resource/pubchem_compound/44292543	831
http://chem2bio2rdf.org/uniprot/resource/gene/ITPR1	832
http://chem2bio2rdf.org/pubchem/resource/pubchem_compound/7185128	833
http://chem2bio2rdf.org/pubchem/resource/pubchem_compound/44572022	834
http://chem2bio2rdf.org/pubchem/resource/pubchem_compound/44409035	835
http://chem2bio2rdf.org/pubchem/resource/pubchem_compound/456616	836
http://chem2bio2rdf.org/pubchem/resource/pubchem_compound/11749046	837
http://chem2bio2rdf.org/uniprot/resource/gene/KIAA0179	838
http://chem2bio2rdf.org/uniprot/resource/gene/LSM1	839
http://chem2bio2rdf.org/pubchem/resource/pubchem_compound/23647259	840
http://chem2bio2rdf.org/uniprot/resource/gene/MAPK8	841
http://chem2bio2rdf.org/pubchem/resource/pubchem_compound/44339742	842
http://chem2bio2rdf.org/pubchem/resource/pubchem_compound/24950403	843
http://chem2bio2rdf.org/uniprot/resource/gene/ADRB3	844
http://chem2bio2rdf.org/pubchem/resource/pubchem_compound/44426651	845
http://chem2bio2rdf.org/pubchem/resource/pubchem_compound/11196731	846
http://chem2bio2rdf.org/pubchem/resource/pubchem_compound/646406	847
http://chem2bio2rdf.org/pubchem/resource/pubchem_compound/44388942	848
http://chem2bio2rdf.org/uniprot/resource/gene/KCNA3	849
http://chem2bio2rdf.org/pubchem/resource/pubchem_compound/18614738	850
http://chem2bio2rdf.org/uniprot/resource/gene/RDL	851
http://chem2bio2rdf.org/pubchem/resource/pubchem_compound/12250899	852
http://chem2bio2rdf.org/pubchem/resource/pubchem_compound/10570206	853
http://chem2bio2rdf.org/uniprot/resource/gene/GRIN1	854
http://chem2bio2rdf.org/pubchem/resource/pubchem_compound/44430051	855
http://chem2bio2rdf.org/uniprot/resource/gene/FABH	856
http://chem2bio2rdf.org/pubchem/resource/pubchem_compound/44562542	857
http://chem2bio2rdf.org/uniprot/resource/gene/SLC35D1	858
http://bio2rdf.org/GO/GO:0005461	859
http://chem2bio2rdf.org/pubchem/resource/pubchem_compound/10543526	860
http://chem2bio2rdf.org/pubchem/resource/pubchem_compound/2585042	861
http://chem2bio2rdf.org/pubchem/resource/pubchem_compound/44267665	862
http://chem2bio2rdf.org/uniprot/resource/gene/DPEP1	863
http://chem2bio2rdf.org/pubchem/resource/pubchem_compound/15982613	864
http://chem2bio2rdf.org/pubchem/resource/pubchem_compound/44339277	865
http://chem2bio2rdf.org/pubchem/resource/pubchem_compound/44353369	866
http://chem2bio2rdf.org/pubchem/resource/pubchem_compound/6076861	867
http://chem2bio2rdf.org/pubchem/resource/pubchem_compound/44379894	868
http://chem2bio2rdf.org/pubchem/resource/pubchem_compound/22005335	869
http://chem2bio2rdf.org/uniprot/resource/gene/GCGR	870
http://chem2bio2rdf.org/pubchem/resource/pubchem_compound/44308946	871
http://chem2bio2rdf.org/pubchem/resource/pubchem_compound/463326	872
http://chem2bio2rdf.org/pubchem/resource/pubchem_compound/44460480	873
http://chem2bio2rdf.org/uniprot/resource/gene/ALOX15	874
http://chem2bio2rdf.org/pubchem/resource/pubchem_compound/45484381	875
http://chem2bio2rdf.org/pubchem/resource/pubchem_compound/46228113	876
http://chem2bio2rdf.org/pubchem/resource/pubchem_compound/10286977	877
http://chem2bio2rdf.org/pubchem/resource/pubchem_compound/14198547	878
http://chem2bio2rdf.org/uniprot/resource/gene/AQP1	879
http://bio2rdf.org/GO/GO:0071474	880
http://chem2bio2rdf.org/pubchem/resource/pubchem_compound/10242053	881
http://chem2bio2rdf.org/pubchem/resource/pubchem_compound/44264650	882
http://chem2bio2rdf.org/pubchem/resource/pubchem_compound/9857560	883
http://chem2bio2rdf.org/uniprot/resource/gene/TUBB2B	884
http://chem2bio2rdf.org/pubchem/resource/pubchem_compound/44580759	885
http://chem2bio2rdf.org/uniprot/resource/gene/MAP3K8	886
http://chem2bio2rdf.org/pubchem/resource/pubchem_compound/1432813	887
http://chem2bio2rdf.org/pubchem/resource/pubchem_compound/44447259	888
http://chem2bio2rdf.org/pubchem/resource/pubchem_compound/22238492	889
http://chem2bio2rdf.org/pubchem/resource/pubchem_compound/10054552	890
http://chem2bio2rdf.org/pubchem/resource/pubchem_compound/44438842	891
http://chem2bio2rdf.org/pubchem/resource/pubchem_compound/44297358	892
http://chem2bio2rdf.org/pubchem/resource/pubchem_compound/11304508	893
http://chem2bio2rdf.org/pubchem/resource/pubchem_compound/11501492	894
http://chem2bio2rdf.org/pubchem/resource/pubchem_compound/484571	895
http://chem2bio2rdf.org/pubchem/resource/pubchem_compound/44293439	896
http://chem2bio2rdf.org/pubchem/resource/pubchem_compound/11948997	897
http://chem2bio2rdf.org/pubchem/resource/pubchem_compound/44383321	898
http://chem2bio2rdf.org/pubchem/resource/pubchem_compound/11186076	899
http://chem2bio2rdf.org/pubchem/resource/pubchem_compound/24971247	900
http://chem2bio2rdf.org/uniprot/resource/gene/PTPN11	901
http://chem2bio2rdf.org/pubchem/resource/pubchem_compound/11284458	902
http://chem2bio2rdf.org/pubchem/resource/pubchem_compound/14810637	903
http://chem2bio2rdf.org/pubchem/resource/pubchem_compound/44446938	904
http://chem2bio2rdf.org/pubchem/resource/pubchem_compound/10158491	905
http://chem2bio2rdf.org/pubchem/resource/pubchem_compound/1598462	906
http://chem2bio2rdf.org/uniprot/resource/gene/ADORA2A	907
http://chem2bio2rdf.org/pubchem/resource/pubchem_compound/22402434	908
http://chem2bio2rdf.org/uniprot/resource/gene/AGTR2	909
http://chem2bio2rdf.org/pubchem/resource/pubchem_compound/11661782	910
http://chem2bio2rdf.org/pubchem/resource/pubchem_compound/24877716	911
http://chem2bio2rdf.org/uniprot/resource/gene/ROCK1	912
http://chem2bio2rdf.org/pubchem/resource/pubchem_compound/11652860	913
http://chem2bio2rdf.org/pubchem/resource/pubchem_compound/10301670	914
http://chem2bio2rdf.org/pubchem/resource/pubchem_compound/373419	915
http://chem2bio2rdf.org/uniprot/resource/gene/FUCA1	916
http://chem2bio2rdf.org/pubchem/resource/pubchem_compound/44392759	917
http://chem2bio2rdf.org/pubchem/resource/pubchem_compound/44322589	918
http://chem2bio2rdf.org/pubchem/resource/pubchem_compound/44313956	919
http://chem2bio2rdf.org/pubchem/resource/pubchem_compound/44562819	920
http://chem2bio2rdf.org/pubchem/resource/pubchem_compound/10726930	921
http://chem2bio2rdf.org/pubchem/resource/pubchem_compound/10325994	922
http://chem2bio2rdf.org/uniprot/resource/gene/APPBP2	923
http://chem2bio2rdf.org/uniprot/resource/gene/MFSD3	924
http://chem2bio2rdf.org/pubchem/resource/pubchem_compound/44611609	925
http://chem2bio2rdf.org/uniprot/resource/gene/CHRNA7	926
http://chem2bio2rdf.org/pubchem/resource/pubchem_compound/45268771	927
http://chem2bio2rdf.org/pubchem/resource/pubchem_compound/44402642	928
http://chem2bio2rdf.org/pubchem/resource/pubchem_compound/23647270	929
http://chem2bio2rdf.org/pubchem/resource/pubchem_compound/44450698	930
http://chem2bio2rdf.org/uniprot/resource/gene/CYP51A1	931
http://chem2bio2rdf.org/pubchem/resource/pubchem_compound/44297095	932
http://chem2bio2rdf.org/uniprot/resource/gene/KCNH2	933
http://chem2bio2rdf.org/pubchem/resource/pubchem_compound/5394	934
http://chem2bio2rdf.org/drugbank/resource/substructure/Tetrazines	935
http://chem2bio2rdf.org/pubchem/resource/pubchem_compound/44410317	936
http://chem2bio2rdf.org/pubchem/resource/pubchem_compound/44411461	937
http://chem2bio2rdf.org/pubchem/resource/pubchem_compound/6539172	938
http://chem2bio2rdf.org/pubchem/resource/pubchem_compound/13690090	939
http://chem2bio2rdf.org/pubchem/resource/pubchem_compound/44430499	940
http://chem2bio2rdf.org/pubchem/resource/pubchem_compound/16755979	941
http://chem2bio2rdf.org/uniprot/resource/gene/SLC29A1	942
http://chem2bio2rdf.org/pubchem/resource/pubchem_compound/25429	943
http://chem2bio2rdf.org/pubchem/resource/pubchem_compound/24769546	944
http://chem2bio2rdf.org/pubchem/resource/pubchem_compound/663	945
http://chem2bio2rdf.org/uniprot/resource/gene/DLD	946
http://chem2bio2rdf.org/pubchem/resource/pubchem_compound/44437612	947
http://chem2bio2rdf.org/pubchem/resource/pubchem_compound/44312577	948
http://chem2bio2rdf.org/pubchem/resource/pubchem_compound/44401863	949
http://chem2bio2rdf.org/pubchem/resource/pubchem_compound/44397332	950
http://chem2bio2rdf.org/pubchem/resource/pubchem_compound/10367598	951
http://chem2bio2rdf.org/pubchem/resource/pubchem_compound/505780	952
http://chem2bio2rdf.org/uniprot/resource/gene/PFMRK	953
http://chem2bio2rdf.org/omim/resource/omim_disease/1370	954
http://chem2bio2rdf.org/uniprot/resource/gene/TH	955
http://chem2bio2rdf.org/pubchem/resource/pubchem_compound/11582836	956
http://chem2bio2rdf.org/pubchem/resource/pubchem_compound/44403472	957
http://chem2bio2rdf.org/pubchem/resource/pubchem_compound/442543	958
http://chem2bio2rdf.org/uniprot/resource/gene/SQLE	959
http://chem2bio2rdf.org/pubchem/resource/pubchem_compound/25065893	960
http://chem2bio2rdf.org/uniprot/resource/gene/SMO	961
http://chem2bio2rdf.org/pubchem/resource/pubchem_compound/11662065	962
http://chem2bio2rdf.org/uniprot/resource/gene/PARC	963
http://chem2bio2rdf.org/pubchem/resource/pubchem_compound/44403498	964
http://chem2bio2rdf.org/pubchem/resource/pubchem_compound/44358426	965
http://chem2bio2rdf.org/pubchem/resource/pubchem_compound/16731671	966
http://chem2bio2rdf.org/pubchem/resource/pubchem_compound/44351657	967
http://chem2bio2rdf.org/uniprot/resource/gene/AMPC	968
http://chem2bio2rdf.org/pubchem/resource/pubchem_compound/44306354	969
http://chem2bio2rdf.org/pubchem/resource/pubchem_compound/23724896	970
http://chem2bio2rdf.org/pubchem/resource/pubchem_compound/4903	971
http://chem2bio2rdf.org/pubchem/resource/pubchem_compound/10616443	972
http://chem2bio2rdf.org/pubchem/resource/pubchem_compound/8713	973
http://chem2bio2rdf.org/uniprot/resource/gene/TPMT	974
http://chem2bio2rdf.org/pubchem/resource/pubchem_compound/9951853	975
http://chem2bio2rdf.org/uniprot/resource/gene/PNP	976
http://chem2bio2rdf.org/pubchem/resource/pubchem_compound/9945487	977
http://chem2bio2rdf.org/pubchem/resource/pubchem_compound/11484739	978
http://chem2bio2rdf.org/uniprot/resource/gene/GRM2	979
http://chem2bio2rdf.org/pubchem/resource/pubchem_compound/44591534	980
http://chem2bio2rdf.org/uniprot/resource/gene/SIRT1	981
http://chem2bio2rdf.org/pubchem/resource/pubchem_compound/10371221	982
http://chem2bio2rdf.org/pubchem/resource/pubchem_compound/44473520	983
http://chem2bio2rdf.org/uniprot/resource/gene/STAT3	984
http://chem2bio2rdf.org/pubchem/resource/pubchem_compound/46887381	985
http://chem2bio2rdf.org/uniprot/resource/gene/HDAC2	986
http://chem2bio2rdf.org/pubchem/resource/pubchem_compound/46226091	987
http://chem2bio2rdf.org/pubchem/resource/pubchem_compound/462884	988
http://chem2bio2rdf.org/pubchem/resource/pubchem_compound/6481655	989
http://chem2bio2rdf.org/uniprot/resource/gene/PREP	990
http://chem2bio2rdf.org/pubchem/resource/pubchem_compound/11738018	991
http://chem2bio2rdf.org/uniprot/resource/gene/PDPK1	992
http://chem2bio2rdf.org/pubchem/resource/pubchem_compound/23507906	993
http://chem2bio2rdf.org/pubchem/resource/pubchem_compound/11633622	994
http://chem2bio2rdf.org/pubchem/resource/pubchem_compound/44412506	995
http://chem2bio2rdf.org/pubchem/resource/pubchem_compound/44387754	996
http://chem2bio2rdf.org/pubchem/resource/pubchem_compound/44360008	997
http://chem2bio2rdf.org/pubchem/resource/pubchem_compound/10308678	998
http://chem2bio2rdf.org/pubchem/resource/pubchem_compound/5308957	999
http://chem2bio2rdf.org/pubchem/resource/pubchem_compound/44355156	1000
http://chem2bio2rdf.org/pubchem/resource/pubchem_compound/128225	1001
http://chem2bio2rdf.org/uniprot/resource/gene/IL6ST	1002
http://chem2bio2rdf.org/pubchem/resource/pubchem_compound/10127277	1003
http://chem2bio2rdf.org/pubchem/resource/pubchem_compound/44417905	1004
http://chem2bio2rdf.org/pubchem/resource/pubchem_compound/10939842	1005
http://chem2bio2rdf.org/pubchem/resource/pubchem_compound/44415665	1006
http://chem2bio2rdf.org/uniprot/resource/gene/PPARD	1007
http://chem2bio2rdf.org/pubchem/resource/pubchem_compound/9954289	1008
http://chem2bio2rdf.org/pubchem/resource/pubchem_compound/220612	1009
http://chem2bio2rdf.org/uniprot/resource/gene/HSP90AB1	1010
http://chem2bio2rdf.org/pubchem/resource/pubchem_compound/11465678	1011
http://chem2bio2rdf.org/uniprot/resource/gene/C6orf111	1012
http://chem2bio2rdf.org/uniprot/resource/gene/PNN	1013
http://chem2bio2rdf.org/pubchem/resource/pubchem_compound/6323227	1014
http://chem2bio2rdf.org/uniprot/resource/gene/MOTH_1208	1015
http://chem2bio2rdf.org/pubchem/resource/pubchem_compound/563919	1016
http://chem2bio2rdf.org/pubchem/resource/pubchem_compound/46875569	1017
http://chem2bio2rdf.org/pubchem/resource/pubchem_compound/44406218	1018
http://chem2bio2rdf.org/pubchem/resource/pubchem_compound/9847128	1019
http://chem2bio2rdf.org/pubchem/resource/pubchem_compound/899245	1020
http://chem2bio2rdf.org/pubchem/resource/pubchem_compound/45262487	1021
http://chem2bio2rdf.org/pubchem/resource/pubchem_compound/44413098	1022
http://chem2bio2rdf.org/pubchem/resource/pubchem_compound/378550	1023
http://chem2bio2rdf.org/pubchem/resource/pubchem_compound/44291045	1024
http://chem2bio2rdf.org/uniprot/resource/gene/GLP1R	1025
http://chem2bio2rdf.org/pubchem/resource/pubchem_compound/44580439	1026
http://chem2bio2rdf.org/uniprot/resource/gene/PK7	1027
http://chem2bio2rdf.org/pubchem/resource/pubchem_compound/44373930	1028
http://chem2bio2rdf.org/pubchem/resource/pubchem_compound/11178152	1029
http://chem2bio2rdf.org/pubchem/resource/pubchem_compound/484966	1030
http://chem2bio2rdf.org/pubchem/resource/pubchem_compound/44273575	1031
http://chem2bio2rdf.org/uniprot/resource/gene/TBXA2R	1032
http://chem2bio2rdf.org/pubchem/resource/pubchem_compound/44280763	1033
http://chem2bio2rdf.org/pubchem/resource/pubchem_compound/44459688	1034
http://chem2bio2rdf.org/pubchem/resource/pubchem_compound/15061897	1035
http://chem2bio2rdf.org/pubchem/resource/pubchem_compound/14810733	1036
http://chem2bio2rdf.org/pubchem/resource/pubchem_compound/44461864	1037
http://chem2bio2rdf.org/uniprot/resource/gene/MCA	1038
http://chem2bio2rdf.org/pubchem/resource/pubchem_compound/11644224	1039
http://chem2bio2rdf.org/pubchem/resource/pubchem_compound/9998128	1040
http://chem2bio2rdf.org/uniprot/resource/gene/TGFBR1	1041
http://chem2bio2rdf.org/pubchem/resource/pubchem_compound/25093298	1042
http://chem2bio2rdf.org/uniprot/resource/gene/BRAF	1043
http://chem2bio2rdf.org/pubchem/resource/pubchem_compound/10184715	1044
http://chem2bio2rdf.org/pubchem/resource/pubchem_compound/44282987	1045
http://chem2bio2rdf.org/uniprot/resource/gene/CHS1	1046
http://chem2bio2rdf.org/pubchem/resource/pubchem_compound/44347876	1047
http://chem2bio2rdf.org/pubchem/resource/pubchem_compound/44442265	1048
http://chem2bio2rdf.org/pubchem/resource/pubchem_compound/46224635	1049
http://chem2bio2rdf.org/pubchem/resource/pubchem_compound/469631	1050
http://chem2bio2rdf.org/pubchem/resource/pubchem_compound/3239096	1051
http://chem2bio2rdf.org/uniprot/resource/gene/ABCG2	1052
http://chem2bio2rdf.org/pubchem/resource/pubchem_compound/12114484	1053
http://chem2bio2rdf.org/pubchem/resource/pubchem_compound/44341209	1054
http://chem2bio2rdf.org/pubchem/resource/pubchem_compound/44253449	1055
http://chem2bio2rdf.org/pubchem/resource/pubchem_compound/44220877	1056
http://chem2bio2rdf.org/uniprot/resource/gene/ABCC1	1057
http://chem2bio2rdf.org/pubchem/resource/pubchem_compound/5288374	1058
http://chem2bio2rdf.org/uniprot/resource/gene/FHUA	1059
http://chem2bio2rdf.org/pubchem/resource/pubchem_compound/46225797	1060
http://chem2bio2rdf.org/pubchem/resource/pubchem_compound/15755319	1061
http://chem2bio2rdf.org/pubchem/resource/pubchem_compound/44440043	1062
http://chem2bio2rdf.org/pubchem/resource/pubchem_compound/11396851	1063
http://chem2bio2rdf.org/pubchem/resource/pubchem_compound/486337	1064
http://chem2bio2rdf.org/pubchem/resource/pubchem_compound/44346152	1065
http://chem2bio2rdf.org/pubchem/resource/pubchem_compound/15726868	1066
http://chem2bio2rdf.org/pubchem/resource/pubchem_compound/44306466	1067
http://chem2bio2rdf.org/pubchem/resource/pubchem_compound/15121199	1068
http://chem2bio2rdf.org/uniprot/resource/gene/P4HTM	1069
http://chem2bio2rdf.org/pubchem/resource/pubchem_compound/44397801	1070
http://chem2bio2rdf.org/pubchem/resource/pubchem_compound/21428832	1071
http://chem2bio2rdf.org/uniprot/resource/gene/PLD2	1072
http://chem2bio2rdf.org/pubchem/resource/pubchem_compound/45261674	1073
http://chem2bio2rdf.org/pubchem/resource/pubchem_compound/11179888	1074
http://chem2bio2rdf.org/pubchem/resource/pubchem_compound/10615154	1075
http://chem2bio2rdf.org/hgnc/resource/gene_family/SERPIND	1076
http://chem2bio2rdf.org/uniprot/resource/gene/SERPIND1	1077
http://chem2bio2rdf.org/uniprot/resource/gene/ZNF315P	1078
http://chem2bio2rdf.org/pubchem/resource/pubchem_compound/470695	1079
http://chem2bio2rdf.org/pubchem/resource/pubchem_compound/9798321	1080
http://chem2bio2rdf.org/pubchem/resource/pubchem_compound/16087141	1081
http://chem2bio2rdf.org/pubchem/resource/pubchem_compound/45265113	1082
http://chem2bio2rdf.org/pubchem/resource/pubchem_compound/44354661	1083
http://chem2bio2rdf.org/pubchem/resource/pubchem_compound/230282	1084
http://chem2bio2rdf.org/pubchem/resource/pubchem_compound/188914	1085
http://chem2bio2rdf.org/pubchem/resource/pubchem_compound/44380936	1086
http://chem2bio2rdf.org/pubchem/resource/pubchem_compound/16023913	1087
http://chem2bio2rdf.org/pubchem/resource/pubchem_compound/10856006	1088
http://chem2bio2rdf.org/uniprot/resource/gene/HPD	1089
http://chem2bio2rdf.org/pubchem/resource/pubchem_compound/44293484	1090
http://chem2bio2rdf.org/pubchem/resource/pubchem_compound/102678	1091
http://chem2bio2rdf.org/pubchem/resource/pubchem_compound/44390643	1092
http://chem2bio2rdf.org/pubchem/resource/pubchem_compound/45273781	1093
http://chem2bio2rdf.org/pubchem/resource/pubchem_compound/44593546	1094
http://chem2bio2rdf.org/pubchem/resource/pubchem_compound/46229887	1095
http://chem2bio2rdf.org/pubchem/resource/pubchem_compound/44574878	1096
http://chem2bio2rdf.org/uniprot/resource/gene/ADRA1A	1097
http://chem2bio2rdf.org/pubchem/resource/pubchem_compound/44573816	1098
http://chem2bio2rdf.org/pubchem/resource/pubchem_compound/23665072	1099
http://chem2bio2rdf.org/pubchem/resource/pubchem_compound/44568718	1100
http://chem2bio2rdf.org/uniprot/resource/gene/CTSS	1101
http://chem2bio2rdf.org/uniprot/resource/gene/METTL2A	1102
http://bio2rdf.org/GO/GO:0008168	1103
http://chem2bio2rdf.org/pubchem/resource/pubchem_compound/44581120	1104
http://chem2bio2rdf.org/uniprot/resource/gene/PIM1	1105
http://chem2bio2rdf.org/pubchem/resource/pubchem_compound/10458786	1106
http://chem2bio2rdf.org/pubchem/resource/pubchem_compound/5330472	1107
http://chem2bio2rdf.org/pubchem/resource/pubchem_compound/477755	1108
http://chem2bio2rdf.org/pubchem/resource/pubchem_compound/11408441	1109
http://chem2bio2rdf.org/pubchem/resource/pubchem_compound/6539346	1110
http://chem2bio2rdf.org/uniprot/resource/gene/CTSD	1111
http://chem2bio2rdf.org/pubchem/resource/pubchem_compound/87894	1112
http://chem2bio2rdf.org/pubchem/resource/pubchem_compound/44364722	1113
http://chem2bio2rdf.org/pubchem/resource/pubchem_compound/44555415	1114
http://chem2bio2rdf.org/pubchem/resource/pubchem_compound/44444618	1115
http://chem2bio2rdf.org/pubchem/resource/pubchem_compound/44431850	1116
http://chem2bio2rdf.org/pubchem/resource/pubchem_compound/44446546	1117
http://chem2bio2rdf.org/pubchem/resource/pubchem_compound/963037	1118
http://chem2bio2rdf.org/uniprot/resource/gene/HSD17B10	1119
http://chem2bio2rdf.org/pubchem/resource/pubchem_compound/44569553	1120
http://chem2bio2rdf.org/pubchem/resource/pubchem_compound/46886115	1121
http://chem2bio2rdf.org/pubchem/resource/pubchem_compound/44432507	1122
http://chem2bio2rdf.org/pubchem/resource/pubchem_compound/44288927	1123
http://chem2bio2rdf.org/pubchem/resource/pubchem_compound/9997031	1124
http://chem2bio2rdf.org/pubchem/resource/pubchem_compound/10680393	1125
http://chem2bio2rdf.org/pubchem/resource/pubchem_compound/44157042	1126
http://chem2bio2rdf.org/pubchem/resource/pubchem_compound/10136105	1127
http://chem2bio2rdf.org/pubchem/resource/pubchem_compound/44418489	1128
http://chem2bio2rdf.org/pubchem/resource/pubchem_compound/44389944	1129
http://chem2bio2rdf.org/pubchem/resource/pubchem_compound/755326	1130
http://chem2bio2rdf.org/pubchem/resource/pubchem_compound/10198071	1131
http://chem2bio2rdf.org/pubchem/resource/pubchem_compound/24807086	1132
http://chem2bio2rdf.org/pubchem/resource/pubchem_compound/20780036	1133
http://chem2bio2rdf.org/pubchem/resource/pubchem_compound/25190865	1134
http://chem2bio2rdf.org/uniprot/resource/gene/NR1H2	1135
http://chem2bio2rdf.org/pubchem/resource/pubchem_compound/10020654	1136
http://chem2bio2rdf.org/pubchem/resource/pubchem_compound/746475	1137
http://chem2bio2rdf.org/uniprot/resource/gene/IGH@	1138
http://chem2bio2rdf.org/pubchem/resource/pubchem_compound/44568682	1139
http://chem2bio2rdf.org/pubchem/resource/pubchem_compound/10051441	1140
http://chem2bio2rdf.org/pubchem/resource/pubchem_compound/44361573	1141
http://chem2bio2rdf.org/pubchem/resource/pubchem_compound/13823127	1142
http://chem2bio2rdf.org/pubchem/resource/pubchem_compound/44269826	1143
http://chem2bio2rdf.org/pubchem/resource/pubchem_compound/44354525	1144
http://chem2bio2rdf.org/pubchem/resource/pubchem_compound/23646689	1145
http://chem2bio2rdf.org/pubchem/resource/pubchem_compound/46230536	1146
http://chem2bio2rdf.org/pubchem/resource/pubchem_compound/11057722	1147
http://chem2bio2rdf.org/pubchem/resource/pubchem_compound/44444344	1148
http://chem2bio2rdf.org/pubchem/resource/pubchem_compound/11208193	1149
http://chem2bio2rdf.org/pubchem/resource/pubchem_compound/25034205	1150
http://chem2bio2rdf.org/omim/resource/omim_disease/509	1151
http://chem2bio2rdf.org/uniprot/resource/gene/ESR1	1152
http://chem2bio2rdf.org/pubchem/resource/pubchem_compound/44406270	1153
http://chem2bio2rdf.org/pubchem/resource/pubchem_compound/46905269	1154
http://chem2bio2rdf.org/pubchem/resource/pubchem_compound/25105469	1155
http://chem2bio2rdf.org/pubchem/resource/pubchem_compound/10324038	1156
http://chem2bio2rdf.org/pubchem/resource/pubchem_compound/44423534	1157
http://chem2bio2rdf.org/pubchem/resource/pubchem_compound/44389158	1158
http://chem2bio2rdf.org/pubchem/resource/pubchem_compound/44585830	1159
http://chem2bio2rdf.org/uniprot/resource/gene/FCGRT	1160
http://chem2bio2rdf.org/pubchem/resource/pubchem_compound/44569086	1161
http://chem2bio2rdf.org/pubchem/resource/pubchem_compound/44447093	1162
http://chem2bio2rdf.org/pubchem/resource/pubchem_compound/14925578	1163
http://chem2bio2rdf.org/pubchem/resource/pubchem_compound/2759517	1164
http://chem2bio2rdf.org/pubchem/resource/pubchem_compound/44591719	1165
http://chem2bio2rdf.org/uniprot/resource/gene/FFAR1	1166
http://chem2bio2rdf.org/pubchem/resource/pubchem_compound/972880	1167
http://chem2bio2rdf.org/pubchem/resource/pubchem_compound/5495579	1168
http://chem2bio2rdf.org/pubchem/resource/pubchem_compound/44563190	1169
http://chem2bio2rdf.org/uniprot/resource/gene/ROCK2	1170
http://chem2bio2rdf.org/pubchem/resource/pubchem_compound/16099893	1171
http://chem2bio2rdf.org/uniprot/resource/gene/DEF	1172
http://chem2bio2rdf.org/pubchem/resource/pubchem_compound/3710	1173
http://chem2bio2rdf.org/uniprot/resource/gene/PLA2G2A	1174
http://chem2bio2rdf.org/omim/resource/omim_disease/843	1175
http://chem2bio2rdf.org/uniprot/resource/gene/GJB2	1176
http://chem2bio2rdf.org/pubchem/resource/pubchem_compound/44560950	1177
http://chem2bio2rdf.org/pubchem/resource/pubchem_compound/44370230	1178
http://chem2bio2rdf.org/uniprot/resource/gene/MT-ND4	1179
http://chem2bio2rdf.org/pubchem/resource/pubchem_compound/11465894	1180
http://chem2bio2rdf.org/pubchem/resource/pubchem_compound/7184976	1181
http://chem2bio2rdf.org/pubchem/resource/pubchem_compound/10406789	1182
http://chem2bio2rdf.org/pubchem/resource/pubchem_compound/784625	1183
http://chem2bio2rdf.org/pubchem/resource/pubchem_compound/20728209	1184
http://chem2bio2rdf.org/pubchem/resource/pubchem_compound/1366317	1185
http://chem2bio2rdf.org/pubchem/resource/pubchem_compound/45271754	1186
http://chem2bio2rdf.org/pubchem/resource/pubchem_compound/45104524	1187
http://chem2bio2rdf.org/pubchem/resource/pubchem_compound/131846	1188
http://chem2bio2rdf.org/pubchem/resource/pubchem_compound/10340530	1189
http://chem2bio2rdf.org/pubchem/resource/pubchem_compound/10206365	1190
http://chem2bio2rdf.org/pubchem/resource/pubchem_compound/44459615	1191
http://chem2bio2rdf.org/pubchem/resource/pubchem_compound/44348150	1192
http://chem2bio2rdf.org/pubchem/resource/pubchem_compound/14977373	1193
http://chem2bio2rdf.org/hgnc/resource/gene_family/ABHD	1194
http://chem2bio2rdf.org/uniprot/resource/gene/ABHD13	1195
http://chem2bio2rdf.org/pubchem/resource/pubchem_compound/10289827	1196
http://chem2bio2rdf.org/pubchem/resource/pubchem_compound/14485007	1197
http://chem2bio2rdf.org/pubchem/resource/pubchem_compound/10362296	1198
http://chem2bio2rdf.org/pubchem/resource/pubchem_compound/24937581	1199
http://chem2bio2rdf.org/pubchem/resource/pubchem_compound/10408145	1200
http://chem2bio2rdf.org/uniprot/resource/gene/LTA4H	1201
http://chem2bio2rdf.org/pubchem/resource/pubchem_compound/5479480	1202
http://chem2bio2rdf.org/pubchem/resource/pubchem_compound/10788294	1203
http://chem2bio2rdf.org/uniprot/resource/gene/NOS1	1204
http://chem2bio2rdf.org/pubchem/resource/pubchem_compound/10045357	1205
http://chem2bio2rdf.org/pubchem/resource/pubchem_compound/24772831	1206
http://chem2bio2rdf.org/pubchem/resource/pubchem_compound/11626796	1207
http://chem2bio2rdf.org/uniprot/resource/gene/JSRP1	1208
http://bio2rdf.org/GO/GO:0033017	1209
http://chem2bio2rdf.org/pubchem/resource/pubchem_compound/6537500	1210
http://chem2bio2rdf.org/pubchem/resource/pubchem_compound/25149128	1211
http://chem2bio2rdf.org/uniprot/resource/gene/PPARG	1212
http://chem2bio2rdf.org/pubchem/resource/pubchem_compound/22016819	1213
http://chem2bio2rdf.org/pubchem/resource/pubchem_compound/42643070	1214
http://chem2bio2rdf.org/pubchem/resource/pubchem_compound/805130	1215
http://chem2bio2rdf.org/pubchem/resource/pubchem_compound/46231372	1216
http://chem2bio2rdf.org/pubchem/resource/pubchem_compound/25156415	1217
http://chem2bio2rdf.org/pubchem/resource/pubchem_compound/10690588	1218
http://chem2bio2rdf.org/pubchem/resource/pubchem_compound/44341698	1219
http://chem2bio2rdf.org/pubchem/resource/pubchem_compound/44340046	1220
http://chem2bio2rdf.org/pubchem/resource/pubchem_compound/477272	1221
http://chem2bio2rdf.org/pubchem/resource/pubchem_compound/45268678	1222
http://chem2bio2rdf.org/uniprot/resource/gene/IGF1R	1223
http://chem2bio2rdf.org/pubchem/resource/pubchem_compound/25138004	1224
http://chem2bio2rdf.org/pubchem/resource/pubchem_compound/44340093	1225
http://chem2bio2rdf.org/uniprot/resource/gene/MMP3	1226
http://chem2bio2rdf.org/pubchem/resource/pubchem_compound/44403046	1227
http://chem2bio2rdf.org/pubchem/resource/pubchem_compound/23647263	1228
http://chem2bio2rdf.org/pubchem/resource/pubchem_compound/11637242	1229
http://chem2bio2rdf.org/pubchem/resource/pubchem_compound/44311695	1230
http://chem2bio2rdf.org/uniprot/resource/gene/SSTR1	1231
http://chem2bio2rdf.org/pubchem/resource/pubchem_compound/44280829	1232
http://chem2bio2rdf.org/pubchem/resource/pubchem_compound/44337667	1233
http://chem2bio2rdf.org/hgnc/resource/gene_family/IL	1234
http://chem2bio2rdf.org/uniprot/resource/gene/IL15RB	1235
http://chem2bio2rdf.org/pubchem/resource/pubchem_compound/44329555	1236
http://chem2bio2rdf.org/pubchem/resource/pubchem_compound/44405491	1237
http://chem2bio2rdf.org/pubchem/resource/pubchem_compound/447268	1238
http://chem2bio2rdf.org/pubchem/resource/pubchem_compound/21823504	1239
http://chem2bio2rdf.org/pubchem/resource/pubchem_compound/15123170	1240
http://chem2bio2rdf.org/pubchem/resource/pubchem_compound/44567496	1241
http://chem2bio2rdf.org/pubchem/resource/pubchem_compound/6539666	1242
http://chem2bio2rdf.org/pubchem/resource/pubchem_compound/1393540	1243
http://chem2bio2rdf.org/pubchem/resource/pubchem_compound/24777812	1244
http://chem2bio2rdf.org/pubchem/resource/pubchem_compound/44359146	1245
http://chem2bio2rdf.org/uniprot/resource/gene/TPP2	1246
http://chem2bio2rdf.org/pubchem/resource/pubchem_compound/44129169	1247
http://chem2bio2rdf.org/pubchem/resource/pubchem_compound/15956783	1248
http://chem2bio2rdf.org/pubchem/resource/pubchem_compound/44301938	1249
http://chem2bio2rdf.org/uniprot/resource/gene/C5AR1	1250
http://chem2bio2rdf.org/pubchem/resource/pubchem_compound/9800812	1251
http://chem2bio2rdf.org/pubchem/resource/pubchem_compound/5331098	1252
http://chem2bio2rdf.org/pubchem/resource/pubchem_compound/17751350	1253
http://chem2bio2rdf.org/pubchem/resource/pubchem_compound/11632812	1254
http://chem2bio2rdf.org/pubchem/resource/pubchem_compound/15079635	1255
http://chem2bio2rdf.org/pubchem/resource/pubchem_compound/10241837	1256
http://chem2bio2rdf.org/uniprot/resource/gene/ARG1	1257
http://chem2bio2rdf.org/pubchem/resource/pubchem_compound/10202847	1258
http://chem2bio2rdf.org/uniprot/resource/gene/SLC2A13	1259
http://bio2rdf.org/GO/GO:0005366	1260
http://chem2bio2rdf.org/pubchem/resource/pubchem_compound/5328934	1261
http://chem2bio2rdf.org/pubchem/resource/pubchem_compound/8053	1262
http://chem2bio2rdf.org/chebi/resource/chebi/CHEBI:25567	1263
http://chem2bio2rdf.org/pubchem/resource/pubchem_compound/439153	1264
http://chem2bio2rdf.org/chebi/resource/chebi/CHEBI:25527	1265
http://chem2bio2rdf.org/pubchem/resource/pubchem_compound/44418028	1266
http://chem2bio2rdf.org/uniprot/resource/gene/KCNA5	1267
http://chem2bio2rdf.org/pubchem/resource/pubchem_compound/471249	1268
http://chem2bio2rdf.org/pubchem/resource/pubchem_compound/10049650	1269
http://chem2bio2rdf.org/pubchem/resource/pubchem_compound/5289270	1270
http://chem2bio2rdf.org/uniprot/resource/gene/COBT	1271
http://chem2bio2rdf.org/hgnc/resource/gene_family/RNF	1272
http://chem2bio2rdf.org/uniprot/resource/gene/RNF208	1273
http://chem2bio2rdf.org/pubchem/resource/pubchem_compound/16114402	1274
http://chem2bio2rdf.org/pubchem/resource/pubchem_compound/10493149	1275
http://chem2bio2rdf.org/pubchem/resource/pubchem_compound/44373356	1276
http://chem2bio2rdf.org/uniprot/resource/gene/CDC25B	1277
http://chem2bio2rdf.org/pubchem/resource/pubchem_compound/46230228	1278
http://chem2bio2rdf.org/pubchem/resource/pubchem_compound/44444513	1279
http://chem2bio2rdf.org/pubchem/resource/pubchem_compound/44349407	1280
http://chem2bio2rdf.org/pubchem/resource/pubchem_compound/10287456	1281
http://chem2bio2rdf.org/pubchem/resource/pubchem_compound/44327316	1282
http://chem2bio2rdf.org/pubchem/resource/pubchem_compound/5328296	1283
http://chem2bio2rdf.org/pubchem/resource/pubchem_compound/44448022	1284
http://chem2bio2rdf.org/omim/resource/omim_disease/1049	1285
http://chem2bio2rdf.org/uniprot/resource/gene/TRNAQ53P	1286
http://chem2bio2rdf.org/pubchem/resource/pubchem_compound/461056	1287
http://chem2bio2rdf.org/pubchem/resource/pubchem_compound/23151337	1288
http://chem2bio2rdf.org/pubchem/resource/pubchem_compound/44405282	1289
http://chem2bio2rdf.org/pubchem/resource/pubchem_compound/45264448	1290
http://chem2bio2rdf.org/pubchem/resource/pubchem_compound/10550864	1291
http://chem2bio2rdf.org/pubchem/resource/pubchem_compound/44444271	1292
http://chem2bio2rdf.org/pubchem/resource/pubchem_compound/11694317	1293
http://chem2bio2rdf.org/uniprot/resource/gene/RPS6KB1	1294
http://chem2bio2rdf.org/pubchem/resource/pubchem_compound/24769604	1295
http://chem2bio2rdf.org/pubchem/resource/pubchem_compound/44316986	1296
http://chem2bio2rdf.org/pubchem/resource/pubchem_compound/5330422	1297
http://chem2bio2rdf.org/pubchem/resource/pubchem_compound/67150	1298
http://chem2bio2rdf.org/uniprot/resource/gene/NQO1	1299
http://chem2bio2rdf.org/pubchem/resource/pubchem_compound/10923922	1300
http://chem2bio2rdf.org/pubchem/resource/pubchem_compound/46229549	1301
http://chem2bio2rdf.org/pubchem/resource/pubchem_compound/10763680	1302
http://chem2bio2rdf.org/pubchem/resource/pubchem_compound/23698723	1303
http://chem2bio2rdf.org/pubchem/resource/pubchem_compound/5307394	1304
http://chem2bio2rdf.org/pubchem/resource/pubchem_compound/11257094	1305
http://chem2bio2rdf.org/pubchem/resource/pubchem_compound/6604064	1306
http://chem2bio2rdf.org/uniprot/resource/gene/HIF1A	1307
http://chem2bio2rdf.org/pubchem/resource/pubchem_compound/14626820	1308
http://chem2bio2rdf.org/pubchem/resource/pubchem_compound/46879585	1309
http://chem2bio2rdf.org/uniprot/resource/gene/DCK	1310
http://chem2bio2rdf.org/pubchem/resource/pubchem_compound/11177747	1311
http://chem2bio2rdf.org/pubchem/resource/pubchem_compound/25053528	1312
http://chem2bio2rdf.org/pubchem/resource/pubchem_compound/44430935	1313
http://chem2bio2rdf.org/pubchem/resource/pubchem_compound/44324019	1314
http://chem2bio2rdf.org/pubchem/resource/pubchem_compound/950037	1315
http://chem2bio2rdf.org/pubchem/resource/pubchem_compound/44407937	1316
http://chem2bio2rdf.org/pubchem/resource/pubchem_compound/20901186	1317
http://chem2bio2rdf.org/pubchem/resource/pubchem_compound/11642194	1318
http://chem2bio2rdf.org/uniprot/resource/gene/US28	1319
http://chem2bio2rdf.org/pubchem/resource/pubchem_compound/42618088	1320
http://chem2bio2rdf.org/pubchem/resource/pubchem_compound/14010392	1321
http://chem2bio2rdf.org/pubchem/resource/pubchem_compound/44560632	1322
http://chem2bio2rdf.org/pubchem/resource/pubchem_compound/44364048	1323
http://chem2bio2rdf.org/pubchem/resource/pubchem_compound/46230966	1324
http://chem2bio2rdf.org/pubchem/resource/pubchem_compound/44587039	1325
http://chem2bio2rdf.org/pubchem/resource/pubchem_compound/44431797	1326
http://chem2bio2rdf.org/uniprot/resource/gene/ACACB	1327
http://chem2bio2rdf.org/pubchem/resource/pubchem_compound/5479441	1328
http://chem2bio2rdf.org/pubchem/resource/pubchem_compound/10431115	1329
http://chem2bio2rdf.org/uniprot/resource/gene/PRKCQ	1330
http://chem2bio2rdf.org/pubchem/resource/pubchem_compound/44322024	1331
http://chem2bio2rdf.org/pubchem/resource/pubchem_compound/44568853	1332
http://chem2bio2rdf.org/uniprot/resource/gene/LIPE	1333
http://chem2bio2rdf.org/pubchem/resource/pubchem_compound/10670542	1334
http://chem2bio2rdf.org/pubchem/resource/pubchem_compound/3243114	1335
http://chem2bio2rdf.org/uniprot/resource/gene/VCAM1	1336
http://chem2bio2rdf.org/pubchem/resource/pubchem_compound/45259267	1337
http://chem2bio2rdf.org/pubchem/resource/pubchem_compound/486313	1338
http://chem2bio2rdf.org/pubchem/resource/pubchem_compound/132045	1339
http://chem2bio2rdf.org/pubchem/resource/pubchem_compound/44444779	1340
http://chem2bio2rdf.org/pubchem/resource/pubchem_compound/16720946	1341
http://chem2bio2rdf.org/uniprot/resource/gene/UGT2B7	1342
http://chem2bio2rdf.org/pubchem/resource/pubchem_compound/461926	1343
http://chem2bio2rdf.org/pubchem/resource/pubchem_compound/44309216	1344
http://chem2bio2rdf.org/pubchem/resource/pubchem_compound/46225075	1345
http://chem2bio2rdf.org/pubchem/resource/pubchem_compound/44432771	1346
http://chem2bio2rdf.org/pubchem/resource/pubchem_compound/44344981	1347
http://chem2bio2rdf.org/pubchem/resource/pubchem_compound/10958350	1348
http://chem2bio2rdf.org/uniprot/resource/gene/SORD	1349
http://chem2bio2rdf.org/pubchem/resource/pubchem_compound/16794238	1350
http://chem2bio2rdf.org/pubchem/resource/pubchem_compound/5077149	1351
http://chem2bio2rdf.org/pubchem/resource/pubchem_compound/362688	1352
http://chem2bio2rdf.org/pubchem/resource/pubchem_compound/44434105	1353
http://chem2bio2rdf.org/pubchem/resource/pubchem_compound/44137369	1354
http://chem2bio2rdf.org/uniprot/resource/gene/NR1H3	1355
http://chem2bio2rdf.org/pubchem/resource/pubchem_compound/10756289	1356
http://chem2bio2rdf.org/uniprot/resource/gene/PROTEASE	1357
http://chem2bio2rdf.org/pubchem/resource/pubchem_compound/23507983	1358
http://chem2bio2rdf.org/pubchem/resource/pubchem_compound/11490718	1359
http://chem2bio2rdf.org/pubchem/resource/pubchem_compound/44577692	1360
http://chem2bio2rdf.org/uniprot/resource/gene/SCD1	1361
http://chem2bio2rdf.org/pubchem/resource/pubchem_compound/24894409	1362
http://chem2bio2rdf.org/pubchem/resource/pubchem_compound/11721694	1363
http://chem2bio2rdf.org/pubchem/resource/pubchem_compound/12051078	1364
http://chem2bio2rdf.org/pubchem/resource/pubchem_compound/46831932	1365
http://chem2bio2rdf.org/uniprot/resource/gene/PDE10A	1366
http://chem2bio2rdf.org/pubchem/resource/pubchem_compound/5271598	1367
http://chem2bio2rdf.org/uniprot/resource/gene/NS4A	1368
http://chem2bio2rdf.org/pubchem/resource/pubchem_compound/44408043	1369
http://chem2bio2rdf.org/pubchem/resource/pubchem_compound/487643	1370
http://chem2bio2rdf.org/omim/resource/omim_disease/308	1371
http://chem2bio2rdf.org/uniprot/resource/gene/SLC26A3	1372
http://chem2bio2rdf.org/pubchem/resource/pubchem_compound/44315462	1373
http://chem2bio2rdf.org/pubchem/resource/pubchem_compound/10651301	1374
http://chem2bio2rdf.org/pubchem/resource/pubchem_compound/44417114	1375
http://chem2bio2rdf.org/pubchem/resource/pubchem_compound/3136575	1376
http://chem2bio2rdf.org/uniprot/resource/gene/ADAMTS5	1377
http://chem2bio2rdf.org/pubchem/resource/pubchem_compound/10347754	1378
http://chem2bio2rdf.org/pubchem/resource/pubchem_compound/25023955	1379
http://chem2bio2rdf.org/pubchem/resource/pubchem_compound/11405364	1380
http://chem2bio2rdf.org/pubchem/resource/pubchem_compound/16731505	1381
http://chem2bio2rdf.org/pubchem/resource/pubchem_compound/5289473	1382
http://chem2bio2rdf.org/uniprot/resource/gene/TM_1744	1383
http://chem2bio2rdf.org/pubchem/resource/pubchem_compound/11092574	1384
http://chem2bio2rdf.org/pubchem/resource/pubchem_compound/44282153	1385
http://chem2bio2rdf.org/uniprot/resource/gene/F7	1386
http://chem2bio2rdf.org/pubchem/resource/pubchem_compound/10550625	1387
http://chem2bio2rdf.org/pubchem/resource/pubchem_compound/9579321	1388
http://chem2bio2rdf.org/pubchem/resource/pubchem_compound/11085889	1389
http://chem2bio2rdf.org/pubchem/resource/pubchem_compound/44265531	1390
http://chem2bio2rdf.org/pubchem/resource/pubchem_compound/46880643	1391
http://chem2bio2rdf.org/pubchem/resource/pubchem_compound/6440013	1392
http://chem2bio2rdf.org/uniprot/resource/gene/BAS	1393
http://chem2bio2rdf.org/pubchem/resource/pubchem_compound/10087289	1394
http://chem2bio2rdf.org/uniprot/resource/gene/MAOB	1395
http://chem2bio2rdf.org/pubchem/resource/pubchem_compound/44401809	1396
http://chem2bio2rdf.org/uniprot/resource/gene/CR1	1397
http://bio2rdf.org/GO/GO:0004875	1398
http://chem2bio2rdf.org/pubchem/resource/pubchem_compound/14498175	1399
http://chem2bio2rdf.org/uniprot/resource/gene/DHODH	1400
http://chem2bio2rdf.org/pubchem/resource/pubchem_compound/13689703	1401
http://chem2bio2rdf.org/pubchem/resource/pubchem_compound/11247393	1402
http://chem2bio2rdf.org/pubchem/resource/pubchem_compound/69983	1403
http://chem2bio2rdf.org/uniprot/resource/gene/SULT1A1	1404
http://chem2bio2rdf.org/pubchem/resource/pubchem_compound/10256361	1405
http://chem2bio2rdf.org/pubchem/resource/pubchem_compound/3232869	1406
http://chem2bio2rdf.org/pubchem/resource/pubchem_compound/44582369	1407
http://chem2bio2rdf.org/uniprot/resource/gene/FASN	1408
http://chem2bio2rdf.org/pubchem/resource/pubchem_compound/10688707	1409
http://chem2bio2rdf.org/pubchem/resource/pubchem_compound/44573742	1410
http://chem2bio2rdf.org/pubchem/resource/pubchem_compound/18382813	1411
http://chem2bio2rdf.org/uniprot/resource/gene/FLT1	1412
http://chem2bio2rdf.org/pubchem/resource/pubchem_compound/25107778	1413
http://chem2bio2rdf.org/pubchem/resource/pubchem_compound/44417999	1414
http://chem2bio2rdf.org/uniprot/resource/gene/PDGFRA	1415
http://bio2rdf.org/GO/GO:0005018	1416
http://chem2bio2rdf.org/pubchem/resource/pubchem_compound/481618	1417
http://chem2bio2rdf.org/pubchem/resource/pubchem_compound/44333726	1418
http://chem2bio2rdf.org/pubchem/resource/pubchem_compound/3006283	1419
http://chem2bio2rdf.org/uniprot/resource/gene/MTNN	1420
http://chem2bio2rdf.org/pubchem/resource/pubchem_compound/44383341	1421
http://chem2bio2rdf.org/uniprot/resource/gene/TNF	1422
http://chem2bio2rdf.org/pubchem/resource/pubchem_compound/44560860	1423
http://chem2bio2rdf.org/pubchem/resource/pubchem_compound/19104220	1424
http://chem2bio2rdf.org/pubchem/resource/pubchem_compound/5287989	1425
http://chem2bio2rdf.org/pubchem/resource/pubchem_compound/9982435	1426
http://chem2bio2rdf.org/uniprot/resource/gene/NA	1427
http://chem2bio2rdf.org/pubchem/resource/pubchem_compound/78598	1428
http://chem2bio2rdf.org/pubchem/resource/pubchem_compound/44375226	1429
http://chem2bio2rdf.org/uniprot/resource/gene/CTRB1	1430
http://chem2bio2rdf.org/pubchem/resource/pubchem_compound/11155673	1431
http://chem2bio2rdf.org/pubchem/resource/pubchem_compound/14969521	1432
http://chem2bio2rdf.org/pubchem/resource/pubchem_compound/44427879	1433
http://chem2bio2rdf.org/pubchem/resource/pubchem_compound/2108000	1434
http://chem2bio2rdf.org/uniprot/resource/gene/SMCHD1	1435
http://bio2rdf.org/GO/GO:0060821	1436
http://chem2bio2rdf.org/pubchem/resource/pubchem_compound/5330495	1437
http://chem2bio2rdf.org/pubchem/resource/pubchem_compound/11729539	1438
http://chem2bio2rdf.org/pubchem/resource/pubchem_compound/14089175	1439
http://chem2bio2rdf.org/pubchem/resource/pubchem_compound/44347707	1440
http://chem2bio2rdf.org/omim/resource/omim_disease/1077	1441
http://chem2bio2rdf.org/uniprot/resource/gene/JUP	1442
http://chem2bio2rdf.org/pubchem/resource/pubchem_compound/44432486	1443
http://chem2bio2rdf.org/uniprot/resource/gene/SGSH	1444
http://bio2rdf.org/GO/GO:0016250	1445
http://chem2bio2rdf.org/pubchem/resource/pubchem_compound/22046762	1446
http://chem2bio2rdf.org/uniprot/resource/gene/MDM2	1447
http://chem2bio2rdf.org/pubchem/resource/pubchem_compound/14570090	1448
http://chem2bio2rdf.org/pubchem/resource/pubchem_compound/44430262	1449
http://chem2bio2rdf.org/pubchem/resource/pubchem_compound/44381700	1450
http://chem2bio2rdf.org/pubchem/resource/pubchem_compound/889170	1451
http://chem2bio2rdf.org/pubchem/resource/pubchem_compound/16012872	1452
http://chem2bio2rdf.org/pubchem/resource/pubchem_compound/44296140	1453
http://chem2bio2rdf.org/uniprot/resource/gene/UTS2R	1454
http://chem2bio2rdf.org/pubchem/resource/pubchem_compound/44365627	1455
http://chem2bio2rdf.org/uniprot/resource/gene/AMELX	1456
http://bio2rdf.org/GO/GO:0046848	1457
http://chem2bio2rdf.org/pubchem/resource/pubchem_compound/14887231	1458
http://chem2bio2rdf.org/pubchem/resource/pubchem_compound/15947856	1459
http://chem2bio2rdf.org/uniprot/resource/gene/PTGER4	1460
http://chem2bio2rdf.org/pubchem/resource/pubchem_compound/3571999	1461
http://chem2bio2rdf.org/pubchem/resource/pubchem_compound/11037825	1462
http://chem2bio2rdf.org/pubchem/resource/pubchem_compound/11704628	1463
http://chem2bio2rdf.org/pubchem/resource/pubchem_compound/44353196	1464
http://chem2bio2rdf.org/pubchem/resource/pubchem_compound/11050296	1465
http://chem2bio2rdf.org/pubchem/resource/pubchem_compound/4258341	1466
http://chem2bio2rdf.org/hgnc/resource/gene_family/TUB	1467
http://chem2bio2rdf.org/uniprot/resource/gene/TUBG1P	1468
http://chem2bio2rdf.org/pubchem/resource/pubchem_compound/46880770	1469
http://chem2bio2rdf.org/pubchem/resource/pubchem_compound/44300556	1470
http://chem2bio2rdf.org/pubchem/resource/pubchem_compound/13960356	1471
http://chem2bio2rdf.org/uniprot/resource/gene/CA2	1472
http://chem2bio2rdf.org/pubchem/resource/pubchem_compound/11413971	1473
http://chem2bio2rdf.org/pubchem/resource/pubchem_compound/44297137	1474
http://chem2bio2rdf.org/pubchem/resource/pubchem_compound/10741628	1475
http://chem2bio2rdf.org/pubchem/resource/pubchem_compound/5327012	1476
http://chem2bio2rdf.org/uniprot/resource/gene/NP	1477
http://chem2bio2rdf.org/pubchem/resource/pubchem_compound/11720166	1478
http://chem2bio2rdf.org/pubchem/resource/pubchem_compound/46884630	1479
http://chem2bio2rdf.org/pubchem/resource/pubchem_compound/5957	1480
http://chem2bio2rdf.org/chebi/resource/chebi/CHEBI:26393	1481
http://chem2bio2rdf.org/pubchem/resource/pubchem_compound/44213540	1482
http://chem2bio2rdf.org/pubchem/resource/pubchem_compound/10031902	1483
http://chem2bio2rdf.org/pubchem/resource/pubchem_compound/44472954	1484
http://chem2bio2rdf.org/pubchem/resource/pubchem_compound/16736428	1485
http://chem2bio2rdf.org/pubchem/resource/pubchem_compound/46226456	1486
http://chem2bio2rdf.org/uniprot/resource/gene/P2RY14	1487
http://chem2bio2rdf.org/pubchem/resource/pubchem_compound/44267221	1488
http://chem2bio2rdf.org/pubchem/resource/pubchem_compound/448924	1489
http://chem2bio2rdf.org/uniprot/resource/gene/YVFO	1490
http://chem2bio2rdf.org/pubchem/resource/pubchem_compound/45272883	1491
http://chem2bio2rdf.org/pubchem/resource/pubchem_compound/44356459	1492
http://chem2bio2rdf.org/pubchem/resource/pubchem_compound/11677751	1493
http://chem2bio2rdf.org/pubchem/resource/pubchem_compound/2311248	1494
http://chem2bio2rdf.org/pubchem/resource/pubchem_compound/44407873	1495
http://chem2bio2rdf.org/pubchem/resource/pubchem_compound/44393514	1496
http://chem2bio2rdf.org/uniprot/resource/gene/PPIA	1497
http://chem2bio2rdf.org/pubchem/resource/pubchem_compound/9995163	1498
http://chem2bio2rdf.org/pubchem/resource/pubchem_compound/12113712	1499
http://chem2bio2rdf.org/uniprot/resource/gene/PLA2G4A	1500
http://chem2bio2rdf.org/pubchem/resource/pubchem_compound/46884232	1501
http://chem2bio2rdf.org/uniprot/resource/gene/PIN1	1502
http://chem2bio2rdf.org/pubchem/resource/pubchem_compound/44353201	1503
http://chem2bio2rdf.org/pubchem/resource/pubchem_compound/9823337	1504
http://chem2bio2rdf.org/uniprot/resource/gene/HRH1	1505
http://chem2bio2rdf.org/pubchem/resource/pubchem_compound/44460891	1506
http://chem2bio2rdf.org/pubchem/resource/pubchem_compound/44579961	1507
http://chem2bio2rdf.org/pubchem/resource/pubchem_compound/45271705	1508
http://chem2bio2rdf.org/uniprot/resource/gene/SGK1	1509
http://chem2bio2rdf.org/pubchem/resource/pubchem_compound/11548082	1510
http://chem2bio2rdf.org/uniprot/resource/gene/EPHB4	1511
http://chem2bio2rdf.org/pubchem/resource/pubchem_compound/18353683	1512
http://chem2bio2rdf.org/pubchem/resource/pubchem_compound/46890979	1513
http://chem2bio2rdf.org/pubchem/resource/pubchem_compound/11603838	1514
http://chem2bio2rdf.org/pubchem/resource/pubchem_compound/10209344	1515
http://chem2bio2rdf.org/pubchem/resource/pubchem_compound/1138119	1516
http://chem2bio2rdf.org/pubchem/resource/pubchem_compound/24950838	1517
http://chem2bio2rdf.org/pubchem/resource/pubchem_compound/10608940	1518
http://chem2bio2rdf.org/pubchem/resource/pubchem_compound/22280709	1519
http://chem2bio2rdf.org/uniprot/resource/gene/FBP1	1520
http://chem2bio2rdf.org/hgnc/resource/gene_family/ZBED	1521
http://chem2bio2rdf.org/uniprot/resource/gene/ZBED5	1522
http://chem2bio2rdf.org/pubchem/resource/pubchem_compound/44408539	1523
http://chem2bio2rdf.org/pubchem/resource/pubchem_compound/22025558	1524
http://chem2bio2rdf.org/uniprot/resource/gene/TNFRSF1A	1525
http://chem2bio2rdf.org/pubchem/resource/pubchem_compound/12204577	1526
http://chem2bio2rdf.org/pubchem/resource/pubchem_compound/15341058	1527
http://chem2bio2rdf.org/pubchem/resource/pubchem_compound/44587835	1528
http://chem2bio2rdf.org/pubchem/resource/pubchem_compound/5338656	1529
http://chem2bio2rdf.org/uniprot/resource/gene/HSP90AA1	1530
http://chem2bio2rdf.org/pubchem/resource/pubchem_compound/44407864	1531
http://chem2bio2rdf.org/pubchem/resource/pubchem_compound/44592610	1532
http://chem2bio2rdf.org/pubchem/resource/pubchem_compound/44319773	1533
http://chem2bio2rdf.org/pubchem/resource/pubchem_compound/10555263	1534
http://chem2bio2rdf.org/pubchem/resource/pubchem_compound/44439350	1535
http://chem2bio2rdf.org/pubchem/resource/pubchem_compound/44286700	1536
http://chem2bio2rdf.org/pubchem/resource/pubchem_compound/511084	1537
http://chem2bio2rdf.org/uniprot/resource/gene/UL80	1538
http://chem2bio2rdf.org/uniprot/resource/gene/RAD21L1	1539
http://bio2rdf.org/GO/GO:0000228	1540
http://chem2bio2rdf.org/pubchem/resource/pubchem_compound/14086534	1541
http://chem2bio2rdf.org/pubchem/resource/pubchem_compound/44627407	1542
http://chem2bio2rdf.org/pubchem/resource/pubchem_compound/11964256	1543
http://chem2bio2rdf.org/pubchem/resource/pubchem_compound/25138255	1544
http://chem2bio2rdf.org/pubchem/resource/pubchem_compound/10980912	1545
http://chem2bio2rdf.org/pubchem/resource/pubchem_compound/44394717	1546
http://chem2bio2rdf.org/pubchem/resource/pubchem_compound/44265912	1547
http://chem2bio2rdf.org/pubchem/resource/pubchem_compound/44398044	1548
http://chem2bio2rdf.org/pubchem/resource/pubchem_compound/5328781	1549
http://chem2bio2rdf.org/pubchem/resource/pubchem_compound/44288892	1550
http://chem2bio2rdf.org/uniprot/resource/gene/TINF2	1551
http://bio2rdf.org/GO/GO:0010370	1552
http://chem2bio2rdf.org/pubchem/resource/pubchem_compound/24882197	1553
http://chem2bio2rdf.org/uniprot/resource/gene/DHOD	1554
http://chem2bio2rdf.org/pubchem/resource/pubchem_compound/44413147	1555
http://chem2bio2rdf.org/pubchem/resource/pubchem_compound/44392398	1556
http://chem2bio2rdf.org/pubchem/resource/pubchem_compound/44360061	1557
http://chem2bio2rdf.org/pubchem/resource/pubchem_compound/44398152	1558
http://chem2bio2rdf.org/pubchem/resource/pubchem_compound/11725878	1559
http://chem2bio2rdf.org/uniprot/resource/gene/PDE4A	1560
http://chem2bio2rdf.org/pubchem/resource/pubchem_compound/10530444	1561
http://chem2bio2rdf.org/pubchem/resource/pubchem_compound/44580311	1562
http://chem2bio2rdf.org/pubchem/resource/pubchem_compound/44400485	1563
http://chem2bio2rdf.org/pubchem/resource/pubchem_compound/16124699	1564
http://chem2bio2rdf.org/pubchem/resource/pubchem_compound/10827492	1565
http://chem2bio2rdf.org/pubchem/resource/pubchem_compound/45268580	1566
http://chem2bio2rdf.org/uniprot/resource/gene/SLC9A1	1567
http://chem2bio2rdf.org/pubchem/resource/pubchem_compound/74464	1568
http://chem2bio2rdf.org/uniprot/resource/gene/METAP1	1569
http://chem2bio2rdf.org/pubchem/resource/pubchem_compound/44404765	1570
http://chem2bio2rdf.org/uniprot/resource/gene/BCL2	1571
http://chem2bio2rdf.org/pubchem/resource/pubchem_compound/46220745	1572
http://chem2bio2rdf.org/uniprot/resource/gene/ITGAL	1573
http://chem2bio2rdf.org/pubchem/resource/pubchem_compound/44461390	1574
http://chem2bio2rdf.org/uniprot/resource/gene/MAGI3	1575
http://chem2bio2rdf.org/pubchem/resource/pubchem_compound/446968	1576
http://chem2bio2rdf.org/uniprot/resource/gene/FCBC1	1577
http://chem2bio2rdf.org/pubchem/resource/pubchem_compound/44381781	1578
http://chem2bio2rdf.org/uniprot/resource/gene/BLATEM-1	1579
http://chem2bio2rdf.org/pubchem/resource/pubchem_compound/16105813	1580
http://chem2bio2rdf.org/uniprot/resource/gene/CCR8	1581
http://chem2bio2rdf.org/pubchem/resource/pubchem_compound/46224756	1582
http://chem2bio2rdf.org/pubchem/resource/pubchem_compound/44447711	1583
http://chem2bio2rdf.org/uniprot/resource/gene/ALOX5AP	1584
http://chem2bio2rdf.org/pubchem/resource/pubchem_compound/44276495	1585
http://chem2bio2rdf.org/pubchem/resource/pubchem_compound/1769004	1586
http://chem2bio2rdf.org/pubchem/resource/pubchem_compound/1725587	1587
http://chem2bio2rdf.org/pubchem/resource/pubchem_compound/44382531	1588
http://chem2bio2rdf.org/uniprot/resource/gene/FGFR2	1589
http://chem2bio2rdf.org/pubchem/resource/pubchem_compound/10009222	1590
http://chem2bio2rdf.org/pubchem/resource/pubchem_compound/9910652	1591
http://chem2bio2rdf.org/pubchem/resource/pubchem_compound/2962908	1592
http://chem2bio2rdf.org/pubchem/resource/pubchem_compound/44274147	1593
http://chem2bio2rdf.org/pubchem/resource/pubchem_compound/10962269	1594
http://chem2bio2rdf.org/pubchem/resource/pubchem_compound/44392045	1595
http://chem2bio2rdf.org/pubchem/resource/pubchem_compound/10243173	1596
http://chem2bio2rdf.org/omim/resource/omim_disease/1566	1597
http://chem2bio2rdf.org/uniprot/resource/gene/VMD2	1598
http://chem2bio2rdf.org/pubchem/resource/pubchem_compound/24966126	1599
http://chem2bio2rdf.org/pubchem/resource/pubchem_compound/44368270	1600
http://chem2bio2rdf.org/pubchem/resource/pubchem_compound/16105876	1601
http://chem2bio2rdf.org/pubchem/resource/pubchem_compound/45487448	1602
http://chem2bio2rdf.org/pubchem/resource/pubchem_compound/44590509	1603
http://chem2bio2rdf.org/uniprot/resource/gene/SHC1	1604
http://chem2bio2rdf.org/pubchem/resource/pubchem_compound/44434122	1605
http://chem2bio2rdf.org/pubchem/resource/pubchem_compound/44561803	1606
http://chem2bio2rdf.org/pubchem/resource/pubchem_compound/11551087	1607
http://chem2bio2rdf.org/pubchem/resource/pubchem_compound/44340049	1608
http://chem2bio2rdf.org/pubchem/resource/pubchem_compound/44402002	1609
http://chem2bio2rdf.org/uniprot/resource/gene/HPSE	1610
http://chem2bio2rdf.org/hgnc/resource/gene_family/RNU7	1611
http://chem2bio2rdf.org/uniprot/resource/gene/RNU7-66P	1612
http://chem2bio2rdf.org/uniprot/resource/gene/TRNAS25	1613
http://chem2bio2rdf.org/pubchem/resource/pubchem_compound/15654751	1614
http://chem2bio2rdf.org/pubchem/resource/pubchem_compound/44560439	1615
http://chem2bio2rdf.org/uniprot/resource/gene/PNPT1	1616
http://bio2rdf.org/GO/GO:0004654	1617
http://chem2bio2rdf.org/pubchem/resource/pubchem_compound/18379235	1618
http://chem2bio2rdf.org/pubchem/resource/pubchem_compound/44389752	1619
http://chem2bio2rdf.org/pubchem/resource/pubchem_compound/44453679	1620
http://chem2bio2rdf.org/pubchem/resource/pubchem_compound/15133803	1621
http://chem2bio2rdf.org/pubchem/resource/pubchem_compound/445478	1622
http://chem2bio2rdf.org/uniprot/resource/gene/DDH	1623
http://chem2bio2rdf.org/pubchem/resource/pubchem_compound/44344487	1624
http://chem2bio2rdf.org/uniprot/resource/gene/RRM1	1625
http://chem2bio2rdf.org/pubchem/resource/pubchem_compound/13500790	1626
http://chem2bio2rdf.org/uniprot/resource/gene/IGHV1OR15-6	1627
http://chem2bio2rdf.org/pubchem/resource/pubchem_compound/14976661	1628
http://chem2bio2rdf.org/pubchem/resource/pubchem_compound/9915604	1629
http://chem2bio2rdf.org/pubchem/resource/pubchem_compound/462409	1630
http://chem2bio2rdf.org/pubchem/resource/pubchem_compound/44395499	1631
http://chem2bio2rdf.org/pubchem/resource/pubchem_compound/44408340	1632
http://chem2bio2rdf.org/hgnc/resource/gene_family/RPS	1633
http://chem2bio2rdf.org/uniprot/resource/gene/RPS2P4	1634
http://chem2bio2rdf.org/pubchem/resource/pubchem_compound/25243757	1635
http://chem2bio2rdf.org/pubchem/resource/pubchem_compound/10646457	1636
http://chem2bio2rdf.org/pubchem/resource/pubchem_compound/11433740	1637
http://chem2bio2rdf.org/pubchem/resource/pubchem_compound/23645549	1638
http://chem2bio2rdf.org/uniprot/resource/gene/CPS1	1639
http://chem2bio2rdf.org/pubchem/resource/pubchem_compound/5327809	1640
http://chem2bio2rdf.org/pubchem/resource/pubchem_compound/6914644	1641
http://chem2bio2rdf.org/pubchem/resource/pubchem_compound/5312135	1642
http://chem2bio2rdf.org/pubchem/resource/pubchem_compound/10663100	1643
http://chem2bio2rdf.org/pubchem/resource/pubchem_compound/2034696	1644
http://chem2bio2rdf.org/pubchem/resource/pubchem_compound/44382537	1645
http://chem2bio2rdf.org/pubchem/resource/pubchem_compound/5330639	1646
http://chem2bio2rdf.org/pubchem/resource/pubchem_compound/469690	1647
http://chem2bio2rdf.org/pubchem/resource/pubchem_compound/10530438	1648
http://chem2bio2rdf.org/pubchem/resource/pubchem_compound/44392917	1649
http://chem2bio2rdf.org/pubchem/resource/pubchem_compound/45262291	1650
http://chem2bio2rdf.org/pubchem/resource/pubchem_compound/44384365	1651
http://chem2bio2rdf.org/pubchem/resource/pubchem_compound/24806232	1652
http://chem2bio2rdf.org/uniprot/resource/gene/SIRT2	1653
http://chem2bio2rdf.org/pubchem/resource/pubchem_compound/44330550	1654
http://chem2bio2rdf.org/pubchem/resource/pubchem_compound/46882199	1655
http://chem2bio2rdf.org/uniprot/resource/gene/SNORD31	1656
http://chem2bio2rdf.org/pubchem/resource/pubchem_compound/11247955	1657
http://chem2bio2rdf.org/pubchem/resource/pubchem_compound/23647090	1658
http://chem2bio2rdf.org/pubchem/resource/pubchem_compound/44292762	1659
http://chem2bio2rdf.org/pubchem/resource/pubchem_compound/44454726	1660
http://chem2bio2rdf.org/pubchem/resource/pubchem_compound/9838735	1661
http://chem2bio2rdf.org/pubchem/resource/pubchem_compound/24941241	1662
http://chem2bio2rdf.org/pubchem/resource/pubchem_compound/24951032	1663
http://chem2bio2rdf.org/uniprot/resource/gene/PLA2G10	1664
http://chem2bio2rdf.org/pubchem/resource/pubchem_compound/14058549	1665
http://chem2bio2rdf.org/pubchem/resource/pubchem_compound/44431588	1666
http://chem2bio2rdf.org/uniprot/resource/gene/BIRC5	1667
http://chem2bio2rdf.org/pubchem/resource/pubchem_compound/44341060	1668
http://chem2bio2rdf.org/pubchem/resource/pubchem_compound/44408976	1669
http://chem2bio2rdf.org/pubchem/resource/pubchem_compound/11225298	1670
http://chem2bio2rdf.org/pubchem/resource/pubchem_compound/44324871	1671
http://chem2bio2rdf.org/pubchem/resource/pubchem_compound/46887378	1672
http://chem2bio2rdf.org/pubchem/resource/pubchem_compound/2956977	1673
http://chem2bio2rdf.org/omim/resource/omim_disease/969	1674
http://chem2bio2rdf.org/uniprot/resource/gene/UMOD	1675
http://chem2bio2rdf.org/uniprot/resource/gene/VN1R54P	1676
http://chem2bio2rdf.org/pubchem/resource/pubchem_compound/6618	1677
http://chem2bio2rdf.org/uniprot/resource/gene/SNAI1A	1678
http://chem2bio2rdf.org/pubchem/resource/pubchem_compound/483744	1679
http://chem2bio2rdf.org/pubchem/resource/pubchem_compound/16046754	1680
http://chem2bio2rdf.org/pubchem/resource/pubchem_compound/44383144	1681
http://chem2bio2rdf.org/pubchem/resource/pubchem_compound/44443571	1682
http://chem2bio2rdf.org/pubchem/resource/pubchem_compound/44426220	1683
http://chem2bio2rdf.org/pubchem/resource/pubchem_compound/44418527	1684
http://chem2bio2rdf.org/pubchem/resource/pubchem_compound/44346491	1685
http://chem2bio2rdf.org/pubchem/resource/pubchem_compound/44452381	1686
http://chem2bio2rdf.org/pubchem/resource/pubchem_compound/23634629	1687
http://chem2bio2rdf.org/uniprot/resource/gene/TMK	1688
http://chem2bio2rdf.org/pubchem/resource/pubchem_compound/44580809	1689
http://chem2bio2rdf.org/uniprot/resource/gene/HCRTR2	1690
http://chem2bio2rdf.org/pubchem/resource/pubchem_compound/46884714	1691
http://chem2bio2rdf.org/pubchem/resource/pubchem_compound/44295784	1692
http://chem2bio2rdf.org/pubchem/resource/pubchem_compound/1044	1693
http://chem2bio2rdf.org/pubchem/resource/pubchem_compound/44333061	1694
http://chem2bio2rdf.org/pubchem/resource/pubchem_compound/46854746	1695
http://chem2bio2rdf.org/pubchem/resource/pubchem_compound/22248619	1696
http://chem2bio2rdf.org/uniprot/resource/gene/MMP13	1697
http://chem2bio2rdf.org/uniprot/resource/gene/MICA	1698
http://bio2rdf.org/GO/GO:0002418	1699
http://chem2bio2rdf.org/pubchem/resource/pubchem_compound/469338	1700
http://chem2bio2rdf.org/pubchem/resource/pubchem_compound/44461628	1701
http://chem2bio2rdf.org/pubchem/resource/pubchem_compound/10428807	1702
http://chem2bio2rdf.org/pubchem/resource/pubchem_compound/10048304	1703
http://chem2bio2rdf.org/pubchem/resource/pubchem_compound/9604921	1704
http://chem2bio2rdf.org/pubchem/resource/pubchem_compound/44269521	1705
http://chem2bio2rdf.org/pubchem/resource/pubchem_compound/44560668	1706
http://chem2bio2rdf.org/pubchem/resource/pubchem_compound/10197227	1707
http://chem2bio2rdf.org/pubchem/resource/pubchem_compound/770865	1708
http://chem2bio2rdf.org/uniprot/resource/gene/MMP9	1709
http://chem2bio2rdf.org/pubchem/resource/pubchem_compound/10566926	1710
http://chem2bio2rdf.org/pubchem/resource/pubchem_compound/10810505	1711
http://chem2bio2rdf.org/pubchem/resource/pubchem_compound/44627138	1712
http://chem2bio2rdf.org/pubchem/resource/pubchem_compound/44358072	1713
http://chem2bio2rdf.org/pubchem/resource/pubchem_compound/10792482	1714
http://chem2bio2rdf.org/pubchem/resource/pubchem_compound/10646375	1715
http://chem2bio2rdf.org/pubchem/resource/pubchem_compound/44410306	1716
http://chem2bio2rdf.org/uniprot/resource/gene/PTK2	1717
http://chem2bio2rdf.org/pubchem/resource/pubchem_compound/44363293	1718
http://chem2bio2rdf.org/pubchem/resource/pubchem_compound/44425306	1719
http://chem2bio2rdf.org/pubchem/resource/pubchem_compound/11427396	1720
http://chem2bio2rdf.org/uniprot/resource/gene/CHEK2	1721
http://chem2bio2rdf.org/pubchem/resource/pubchem_compound/1008155	1722
http://chem2bio2rdf.org/pubchem/resource/pubchem_compound/22293808	1723
http://chem2bio2rdf.org/pubchem/resource/pubchem_compound/14971281	1724
http://chem2bio2rdf.org/pubchem/resource/pubchem_compound/11486253	1725
http://chem2bio2rdf.org/pubchem/resource/pubchem_compound/11283294	1726
http://chem2bio2rdf.org/pubchem/resource/pubchem_compound/9892800	1727
http://chem2bio2rdf.org/uniprot/resource/gene/SMPD2	1728
http://chem2bio2rdf.org/pubchem/resource/pubchem_compound/14969554	1729
http://chem2bio2rdf.org/pubchem/resource/pubchem_compound/44449130	1730
http://chem2bio2rdf.org/pubchem/resource/pubchem_compound/16730419	1731
http://chem2bio2rdf.org/pubchem/resource/pubchem_compound/16756415	1732
http://chem2bio2rdf.org/pubchem/resource/pubchem_compound/44143544	1733
http://chem2bio2rdf.org/pubchem/resource/pubchem_compound/10570470	1734
http://chem2bio2rdf.org/pubchem/resource/pubchem_compound/3013656	1735
http://chem2bio2rdf.org/pubchem/resource/pubchem_compound/24882265	1736
http://chem2bio2rdf.org/pubchem/resource/pubchem_compound/5329436	1737
http://chem2bio2rdf.org/pubchem/resource/pubchem_compound/44393171	1738
http://chem2bio2rdf.org/pubchem/resource/pubchem_compound/46890724	1739
http://chem2bio2rdf.org/pubchem/resource/pubchem_compound/443725	1740
http://chem2bio2rdf.org/uniprot/resource/gene/RV0046C	1741
http://chem2bio2rdf.org/pubchem/resource/pubchem_compound/44367835	1742
http://chem2bio2rdf.org/uniprot/resource/gene/ACOX1	1743
http://chem2bio2rdf.org/pubchem/resource/pubchem_compound/10010429	1744
http://chem2bio2rdf.org/pubchem/resource/pubchem_compound/44300430	1745
http://chem2bio2rdf.org/pubchem/resource/pubchem_compound/10257778	1746
http://chem2bio2rdf.org/uniprot/resource/gene/CHRM2	1747
http://chem2bio2rdf.org/pubchem/resource/pubchem_compound/46883418	1748
http://chem2bio2rdf.org/pubchem/resource/pubchem_compound/44402072	1749
http://chem2bio2rdf.org/pubchem/resource/pubchem_compound/44565806	1750
http://chem2bio2rdf.org/uniprot/resource/gene/HTR2B	1751
http://chem2bio2rdf.org/pubchem/resource/pubchem_compound/15296748	1752
http://chem2bio2rdf.org/pubchem/resource/pubchem_compound/44571395	1753
http://chem2bio2rdf.org/pubchem/resource/pubchem_compound/10789092	1754
http://chem2bio2rdf.org/pubchem/resource/pubchem_compound/16040172	1755
http://chem2bio2rdf.org/pubchem/resource/pubchem_compound/2256	1756
http://chem2bio2rdf.org/chebi/resource/chebi/CHEBI:38065	1757
http://chem2bio2rdf.org/pubchem/resource/pubchem_compound/44142087	1758
http://chem2bio2rdf.org/pubchem/resource/pubchem_compound/44364553	1759
http://chem2bio2rdf.org/pubchem/resource/pubchem_compound/44424255	1760
http://chem2bio2rdf.org/pubchem/resource/pubchem_compound/14010410	1761
http://chem2bio2rdf.org/pubchem/resource/pubchem_compound/24777694	1762
http://chem2bio2rdf.org/pubchem/resource/pubchem_compound/10310161	1763
http://chem2bio2rdf.org/pubchem/resource/pubchem_compound/24824447	1764
http://chem2bio2rdf.org/pubchem/resource/pubchem_compound/44389849	1765
http://chem2bio2rdf.org/pubchem/resource/pubchem_compound/1164074	1766
http://chem2bio2rdf.org/pubchem/resource/pubchem_compound/44280508	1767
http://chem2bio2rdf.org/pubchem/resource/pubchem_compound/6539189	1768
http://chem2bio2rdf.org/uniprot/resource/gene/QPCT	1769
http://chem2bio2rdf.org/pubchem/resource/pubchem_compound/45262221	1770
http://chem2bio2rdf.org/uniprot/resource/gene/TBXAS1	1771
http://chem2bio2rdf.org/pubchem/resource/pubchem_compound/16066739	1772
http://chem2bio2rdf.org/uniprot/resource/gene/ANPEP	1773
http://chem2bio2rdf.org/pubchem/resource/pubchem_compound/44297912	1774
http://chem2bio2rdf.org/pubchem/resource/pubchem_compound/44295712	1775
http://chem2bio2rdf.org/pubchem/resource/pubchem_compound/10475503	1776
http://chem2bio2rdf.org/uniprot/resource/gene/LTB4R	1777
http://chem2bio2rdf.org/pubchem/resource/pubchem_compound/10150010	1778
http://chem2bio2rdf.org/uniprot/resource/gene/TUBB1	1779
http://chem2bio2rdf.org/pubchem/resource/pubchem_compound/46888826	1780
http://chem2bio2rdf.org/pubchem/resource/pubchem_compound/446223	1781
http://chem2bio2rdf.org/pubchem/resource/pubchem_compound/24836813	1782
http://chem2bio2rdf.org/pubchem/resource/pubchem_compound/16076113	1783
http://chem2bio2rdf.org/pubchem/resource/pubchem_compound/11347784	1784
http://chem2bio2rdf.org/pubchem/resource/pubchem_compound/513421	1785
http://chem2bio2rdf.org/pubchem/resource/pubchem_compound/46891061	1786
http://chem2bio2rdf.org/pubchem/resource/pubchem_compound/44424197	1787
http://chem2bio2rdf.org/pubchem/resource/pubchem_compound/24901619	1788
http://chem2bio2rdf.org/pubchem/resource/pubchem_compound/216470	1789
http://chem2bio2rdf.org/pubchem/resource/pubchem_compound/25022660	1790
http://chem2bio2rdf.org/pubchem/resource/pubchem_compound/10348741	1791
http://chem2bio2rdf.org/pubchem/resource/pubchem_compound/5328328	1792
http://chem2bio2rdf.org/pubchem/resource/pubchem_compound/44445151	1793
http://chem2bio2rdf.org/pubchem/resource/pubchem_compound/12004226	1794
http://chem2bio2rdf.org/pubchem/resource/pubchem_compound/10506723	1795
http://chem2bio2rdf.org/pubchem/resource/pubchem_compound/490547	1796
http://chem2bio2rdf.org/pubchem/resource/pubchem_compound/11964318	1797
http://chem2bio2rdf.org/uniprot/resource/gene/C8orf17	1798
http://bio2rdf.org/GO/GO:0005792	1799
http://chem2bio2rdf.org/pubchem/resource/pubchem_compound/46891139	1800
http://chem2bio2rdf.org/pubchem/resource/pubchem_compound/44451666	1801
http://chem2bio2rdf.org/pubchem/resource/pubchem_compound/23646172	1802
http://chem2bio2rdf.org/pubchem/resource/pubchem_compound/6420013	1803
http://chem2bio2rdf.org/pubchem/resource/pubchem_compound/24829557	1804
http://chem2bio2rdf.org/uniprot/resource/gene/SCD	1805
http://chem2bio2rdf.org/pubchem/resource/pubchem_compound/44446180	1806
http://chem2bio2rdf.org/pubchem/resource/pubchem_compound/18669089	1807
http://chem2bio2rdf.org/pubchem/resource/pubchem_compound/2585505	1808
http://chem2bio2rdf.org/pubchem/resource/pubchem_compound/24764438	1809
http://chem2bio2rdf.org/pubchem/resource/pubchem_compound/46877368	1810
http://chem2bio2rdf.org/uniprot/resource/gene/RNASEL	1811
http://chem2bio2rdf.org/pubchem/resource/pubchem_compound/159324	1812
http://chem2bio2rdf.org/uniprot/resource/gene/FRAG1	1813
http://chem2bio2rdf.org/pubchem/resource/pubchem_compound/461057	1814
http://chem2bio2rdf.org/pubchem/resource/pubchem_compound/11694599	1815
http://chem2bio2rdf.org/pubchem/resource/pubchem_compound/9822467	1816
http://chem2bio2rdf.org/pubchem/resource/pubchem_compound/445717	1817
http://chem2bio2rdf.org/uniprot/resource/gene/PYGM	1818
http://chem2bio2rdf.org/pubchem/resource/pubchem_compound/10810249	1819
http://chem2bio2rdf.org/pubchem/resource/pubchem_compound/46880918	1820
http://chem2bio2rdf.org/pubchem/resource/pubchem_compound/44447388	1821
http://chem2bio2rdf.org/pubchem/resource/pubchem_compound/24801523	1822
http://chem2bio2rdf.org/pubchem/resource/pubchem_compound/44318338	1823
http://chem2bio2rdf.org/pubchem/resource/pubchem_compound/44401829	1824
http://chem2bio2rdf.org/pubchem/resource/pubchem_compound/11611436	1825
http://chem2bio2rdf.org/pubchem/resource/pubchem_compound/2880443	1826
http://chem2bio2rdf.org/uniprot/resource/gene/E4F1	1827
http://bio2rdf.org/GO/GO:0009794	1828
http://chem2bio2rdf.org/pubchem/resource/pubchem_compound/44302513	1829
http://chem2bio2rdf.org/pubchem/resource/pubchem_compound/44423444	1830
http://chem2bio2rdf.org/pubchem/resource/pubchem_compound/17385733	1831
http://chem2bio2rdf.org/pubchem/resource/pubchem_compound/11239135	1832
http://chem2bio2rdf.org/pubchem/resource/pubchem_compound/44562939	1833
http://chem2bio2rdf.org/pubchem/resource/pubchem_compound/44444395	1834
http://chem2bio2rdf.org/pubchem/resource/pubchem_compound/44186699	1835
http://chem2bio2rdf.org/pubchem/resource/pubchem_compound/44397595	1836
http://chem2bio2rdf.org/pubchem/resource/pubchem_compound/455033	1837
http://chem2bio2rdf.org/pubchem/resource/pubchem_compound/44341206	1838
http://chem2bio2rdf.org/pubchem/resource/pubchem_compound/44412351	1839
http://chem2bio2rdf.org/pubchem/resource/pubchem_compound/10404119	1840
http://chem2bio2rdf.org/pubchem/resource/pubchem_compound/44273704	1841
http://chem2bio2rdf.org/pubchem/resource/pubchem_compound/44273735	1842
http://chem2bio2rdf.org/pubchem/resource/pubchem_compound/46205409	1843
http://chem2bio2rdf.org/pubchem/resource/pubchem_compound/18221208	1844
http://chem2bio2rdf.org/pubchem/resource/pubchem_compound/44422450	1845
http://chem2bio2rdf.org/pubchem/resource/pubchem_compound/44431188	1846
http://chem2bio2rdf.org/pubchem/resource/pubchem_compound/25243794	1847
http://chem2bio2rdf.org/uniprot/resource/gene/ENTPD6	1848
http://bio2rdf.org/GO/GO:0008894	1849
http://chem2bio2rdf.org/pubchem/resource/pubchem_compound/10314759	1850
http://chem2bio2rdf.org/pubchem/resource/pubchem_compound/44330269	1851
http://chem2bio2rdf.org/uniprot/resource/gene/PICK1	1852
http://bio2rdf.org/GO/GO:0045161	1853
http://chem2bio2rdf.org/pubchem/resource/pubchem_compound/44287426	1854
http://chem2bio2rdf.org/pubchem/resource/pubchem_compound/44156621	1855
http://chem2bio2rdf.org/pubchem/resource/pubchem_compound/10602517	1856
http://chem2bio2rdf.org/uniprot/resource/gene/TACR3	1857
http://chem2bio2rdf.org/pubchem/resource/pubchem_compound/44574633	1858
http://chem2bio2rdf.org/uniprot/resource/gene/PDE1C	1859
http://chem2bio2rdf.org/pubchem/resource/pubchem_compound/11849024	1860
http://chem2bio2rdf.org/pubchem/resource/pubchem_compound/11710150	1861
http://chem2bio2rdf.org/pubchem/resource/pubchem_compound/44457795	1862
http://chem2bio2rdf.org/uniprot/resource/gene/ACADSB	1863
http://bio2rdf.org/GO/GO:0016937	1864
http://chem2bio2rdf.org/pubchem/resource/pubchem_compound/25107912	1865
http://chem2bio2rdf.org/pubchem/resource/pubchem_compound/13505570	1866
http://chem2bio2rdf.org/pubchem/resource/pubchem_compound/44415154	1867
http://chem2bio2rdf.org/pubchem/resource/pubchem_compound/44191012	1868
http://chem2bio2rdf.org/pubchem/resource/pubchem_compound/10000386	1869
http://chem2bio2rdf.org/uniprot/resource/gene/HTR1F	1870
http://chem2bio2rdf.org/pubchem/resource/pubchem_compound/44388764	1871
http://chem2bio2rdf.org/uniprot/resource/gene/KCNMA1	1872
http://chem2bio2rdf.org/pubchem/resource/pubchem_compound/10786979	1873
http://chem2bio2rdf.org/pubchem/resource/pubchem_compound/21919463	1874
http://chem2bio2rdf.org/pubchem/resource/pubchem_compound/44570079	1875
http://chem2bio2rdf.org/pubchem/resource/pubchem_compound/44451555	1876
http://chem2bio2rdf.org/pubchem/resource/pubchem_compound/19606389	1877
http://chem2bio2rdf.org/pubchem/resource/pubchem_compound/44446815	1878
http://chem2bio2rdf.org/pubchem/resource/pubchem_compound/10338401	1879
http://chem2bio2rdf.org/pubchem/resource/pubchem_compound/15366659	1880
http://chem2bio2rdf.org/omim/resource/omim_disease/180	1881
http://chem2bio2rdf.org/uniprot/resource/gene/FOXE1	1882
http://chem2bio2rdf.org/pubchem/resource/pubchem_compound/10038053	1883
http://chem2bio2rdf.org/pubchem/resource/pubchem_compound/2337502	1884
http://chem2bio2rdf.org/pubchem/resource/pubchem_compound/44381523	1885
http://chem2bio2rdf.org/pubchem/resource/pubchem_compound/44572624	1886
http://chem2bio2rdf.org/pubchem/resource/pubchem_compound/4714602	1887
http://chem2bio2rdf.org/uniprot/resource/gene/APPL1	1888
http://bio2rdf.org/GO/GO:0090003	1889
http://chem2bio2rdf.org/pubchem/resource/pubchem_compound/16659646	1890
http://chem2bio2rdf.org/pubchem/resource/pubchem_compound/11784022	1891
http://chem2bio2rdf.org/pubchem/resource/pubchem_compound/18643724	1892
http://chem2bio2rdf.org/pubchem/resource/pubchem_compound/44342529	1893
http://chem2bio2rdf.org/pubchem/resource/pubchem_compound/11501382	1894
http://chem2bio2rdf.org/pubchem/resource/pubchem_compound/464466	1895
http://chem2bio2rdf.org/pubchem/resource/pubchem_compound/10114687	1896
http://chem2bio2rdf.org/pubchem/resource/pubchem_compound/44408839	1897
http://chem2bio2rdf.org/pubchem/resource/pubchem_compound/45265273	1898
http://chem2bio2rdf.org/pubchem/resource/pubchem_compound/44275214	1899
http://chem2bio2rdf.org/pubchem/resource/pubchem_compound/44418698	1900
http://chem2bio2rdf.org/pubchem/resource/pubchem_compound/44319096	1901
http://chem2bio2rdf.org/pubchem/resource/pubchem_compound/5309545	1902
http://chem2bio2rdf.org/pubchem/resource/pubchem_compound/851643	1903
http://chem2bio2rdf.org/pubchem/resource/pubchem_compound/44325013	1904
http://chem2bio2rdf.org/pubchem/resource/pubchem_compound/11816841	1905
http://chem2bio2rdf.org/uniprot/resource/gene/GBA2	1906
http://chem2bio2rdf.org/pubchem/resource/pubchem_compound/44357218	1907
http://chem2bio2rdf.org/uniprot/resource/gene/IL8	1908
http://chem2bio2rdf.org/uniprot/resource/gene/VN1R22P	1909
http://chem2bio2rdf.org/pubchem/resource/pubchem_compound/10070462	1910
http://chem2bio2rdf.org/pubchem/resource/pubchem_compound/44391020	1911
http://chem2bio2rdf.org/uniprot/resource/gene/BCS1L	1912
http://bio2rdf.org/GO/GO:0034551	1913
http://chem2bio2rdf.org/pubchem/resource/pubchem_compound/44286896	1914
http://chem2bio2rdf.org/pubchem/resource/pubchem_compound/44389647	1915
http://chem2bio2rdf.org/pubchem/resource/pubchem_compound/10813228	1916
http://chem2bio2rdf.org/pubchem/resource/pubchem_compound/10109322	1917
http://chem2bio2rdf.org/pubchem/resource/pubchem_compound/11035782	1918
http://chem2bio2rdf.org/pubchem/resource/pubchem_compound/25013632	1919
http://chem2bio2rdf.org/pubchem/resource/pubchem_compound/5353391	1920
http://chem2bio2rdf.org/pubchem/resource/pubchem_compound/44577596	1921
http://chem2bio2rdf.org/pubchem/resource/pubchem_compound/10070567	1922
http://chem2bio2rdf.org/pubchem/resource/pubchem_compound/20847148	1923
http://chem2bio2rdf.org/pubchem/resource/pubchem_compound/5061725	1924
http://chem2bio2rdf.org/pubchem/resource/pubchem_compound/11570379	1925
http://chem2bio2rdf.org/chebi/resource/chebi/CHEBI:38679	1926
http://chem2bio2rdf.org/pubchem/resource/pubchem_compound/44592495	1927
http://chem2bio2rdf.org/uniprot/resource/gene/DYRK1A	1928
http://chem2bio2rdf.org/pubchem/resource/pubchem_compound/23648088	1929
http://chem2bio2rdf.org/pubchem/resource/pubchem_compound/993322	1930
http://chem2bio2rdf.org/pubchem/resource/pubchem_compound/23645010	1931
http://chem2bio2rdf.org/pubchem/resource/pubchem_compound/44352849	1932
http://chem2bio2rdf.org/pubchem/resource/pubchem_compound/3237987	1933
http://chem2bio2rdf.org/pubchem/resource/pubchem_compound/44325967	1934
http://chem2bio2rdf.org/pubchem/resource/pubchem_compound/45273111	1935
http://chem2bio2rdf.org/pubchem/resource/pubchem_compound/6419426	1936
http://chem2bio2rdf.org/uniprot/resource/gene/MAPK1	1937
http://chem2bio2rdf.org/pubchem/resource/pubchem_compound/67262	1938
http://chem2bio2rdf.org/uniprot/resource/gene/HPGDS	1939
http://chem2bio2rdf.org/pubchem/resource/pubchem_compound/395770	1940
http://chem2bio2rdf.org/pubchem/resource/pubchem_compound/15871001	1941
http://chem2bio2rdf.org/pubchem/resource/pubchem_compound/44571321	1942
http://chem2bio2rdf.org/pubchem/resource/pubchem_compound/18786106	1943
http://chem2bio2rdf.org/pubchem/resource/pubchem_compound/265940	1944
http://chem2bio2rdf.org/pubchem/resource/pubchem_compound/13206150	1945
http://chem2bio2rdf.org/pubchem/resource/pubchem_compound/24780311	1946
http://chem2bio2rdf.org/pubchem/resource/pubchem_compound/13525057	1947
http://chem2bio2rdf.org/pubchem/resource/pubchem_compound/44411294	1948
http://chem2bio2rdf.org/uniprot/resource/gene/DEGS2	1949
http://bio2rdf.org/GO/GO:0042284	1950
http://chem2bio2rdf.org/pubchem/resource/pubchem_compound/16029054	1951
http://chem2bio2rdf.org/pubchem/resource/pubchem_compound/9858407	1952
http://chem2bio2rdf.org/pubchem/resource/pubchem_compound/15950260	1953
http://chem2bio2rdf.org/uniprot/resource/gene/CYP26A1	1954
http://chem2bio2rdf.org/uniprot/resource/gene/RNU7-15P	1955
http://bio2rdf.org/GO/GO:0048313	1956
http://chem2bio2rdf.org/pubchem/resource/pubchem_compound/11671996	1957
http://chem2bio2rdf.org/pubchem/resource/pubchem_compound/44123808	1958
http://chem2bio2rdf.org/uniprot/resource/gene/CSNK2A1	1959
http://chem2bio2rdf.org/pubchem/resource/pubchem_compound/16748318	1960
http://chem2bio2rdf.org/pubchem/resource/pubchem_compound/23544188	1961
http://chem2bio2rdf.org/uniprot/resource/gene/SLC6A5	1962
http://chem2bio2rdf.org/pubchem/resource/pubchem_compound/45484923	1963
http://chem2bio2rdf.org/uniprot/resource/gene/CYP2C19	1964
http://chem2bio2rdf.org/uniprot/resource/gene/CARTPT	1965
http://bio2rdf.org/GO/GO:0070093	1966
http://chem2bio2rdf.org/pubchem/resource/pubchem_compound/11078256	1967
http://chem2bio2rdf.org/pubchem/resource/pubchem_compound/3244111	1968
http://chem2bio2rdf.org/uniprot/resource/gene/EDG3	1969
http://chem2bio2rdf.org/pubchem/resource/pubchem_compound/24905759	1970
http://chem2bio2rdf.org/hgnc/resource/gene_family/CHCHD	1971
http://chem2bio2rdf.org/uniprot/resource/gene/CHCHD9	1972
http://chem2bio2rdf.org/uniprot/resource/gene/ANGPTL3	1973
http://bio2rdf.org/GO/GO:0010519	1974
http://chem2bio2rdf.org/pubchem/resource/pubchem_compound/1215170	1975
http://chem2bio2rdf.org/pubchem/resource/pubchem_compound/5276543	1976
http://chem2bio2rdf.org/pubchem/resource/pubchem_compound/44419658	1977
http://chem2bio2rdf.org/uniprot/resource/gene/KISS1R	1978
http://chem2bio2rdf.org/pubchem/resource/pubchem_compound/2930688	1979
http://chem2bio2rdf.org/pubchem/resource/pubchem_compound/44342803	1980
http://chem2bio2rdf.org/pubchem/resource/pubchem_compound/45269197	1981
http://chem2bio2rdf.org/uniprot/resource/gene/HSF1	1982
http://chem2bio2rdf.org/kegg/resource/kegg_pathway/hsa00510	1983
http://chem2bio2rdf.org/uniprot/resource/gene/ALG14	1984
http://chem2bio2rdf.org/uniprot/resource/gene/CYP17A1	1985
http://bio2rdf.org/GO/GO:0004508	1986
http://chem2bio2rdf.org/pubchem/resource/pubchem_compound/1837150	1987
http://chem2bio2rdf.org/pubchem/resource/pubchem_compound/10394507	1988
http://chem2bio2rdf.org/pubchem/resource/pubchem_compound/8055545	1989
http://chem2bio2rdf.org/pubchem/resource/pubchem_compound/46876169	1990
http://chem2bio2rdf.org/pubchem/resource/pubchem_compound/44288699	1991
http://chem2bio2rdf.org/pubchem/resource/pubchem_compound/5145950	1992
http://chem2bio2rdf.org/pubchem/resource/pubchem_compound/14256572	1993
http://chem2bio2rdf.org/pubchem/resource/pubchem_compound/42618234	1994
http://chem2bio2rdf.org/pubchem/resource/pubchem_compound/44397661	1995
http://chem2bio2rdf.org/pubchem/resource/pubchem_compound/11979305	1996
http://chem2bio2rdf.org/pubchem/resource/pubchem_compound/10222998	1997
http://chem2bio2rdf.org/pubchem/resource/pubchem_compound/25231473	1998
http://chem2bio2rdf.org/pubchem/resource/pubchem_compound/3921011	1999
[truncated: 293,911 more rows]
