# Supplementary material for: Predicting biomedical relationships using the knowledge and graph embedding cascade model
Source: PLoS One. 2019 Jun 13;14(6):e0218264. doi: 10.1371/journal.pone.0218264 (PMC6565371; doi:10.1371/journal.pone.0218264)
Supplement: S1 Data — The data used in the experiment, also can be found at https://github.com/lxm36/Cascade-Embedding. (ZIP) [file pone.0218264.s001.zip › data/relation2id.txt]

http://chem2bio2rdf.org/chebi	0
http://chem2bio2rdf.org/chemogenomics/resource/chemogenomics	1
http://chem2bio2rdf.org/chemogenomics/resource/expression	2
http://chem2bio2rdf.org/hgnc/resource/Gene_Family_Name	3
http://chem2bio2rdf.org/hprd	4
http://chem2bio2rdf.org/hprd/resource/tissue	5
http://chem2bio2rdf.org/kegg/resource/protein	6
http://chem2bio2rdf.org/omim/resource/drug	7
http://chem2bio2rdf.org/omim/resource/gene	8
http://chem2bio2rdf.org/sider/resource/cid	9
http://chem2bio2rdf.org/substructure	10
http://chem2bio2rdf.org/uniprot/resource/GO_ID	11
