# Supplementary material for: Predicting biomedical relationships using the knowledge and graph embedding cascade model
Source: PLoS One. 2019 Jun 13;14(6):e0218264. doi: 10.1371/journal.pone.0218264 (PMC6565371; doi:10.1371/journal.pone.0218264)
Supplement: S1 Data — The data used in the experiment, also can be found at https://github.com/lxm36/Cascade-Embedding. (ZIP) [file pone.0218264.s001.zip › data/train.txt]

72076	1977	1
10026	4224	1
205947	8813	1
95730	5154	1
95335	8601	1
206582	45974	1
143844	8638	1
18007	9157	1
36350	8796	1
46544	8592	1
143106	8953	1
280693	279983	11
13172	8919	1
188096	9239	1
83493	2020	1
275632	281298	11
175497	9704	1
26640	12579	1
1319	158	10
33502	17610	1
73250	9164	1
64965	1635	1
270622	265413	6
242029	2131	1
111426	1718	1
14090	8607	4
188299	3980	1
128097	2390	1
274044	275101	3
160526	263113	4
243594	9021	1
263221	278835	11
80910	8615	1
270576	250095	6
100703	8967	1
7155	9188	1
78351	8519	1
196455	8875	1
201128	1638	1
273567	245783	7
36546	31327	1
261893	282280	11
1039	8827	1
903	17886	1
262975	279068	11
8615	285134	11
39785	8597	1
265865	266217	4
269328	279428	11
225508	10141	1
210462	1748	1
147189	8719	1
127764	10880	1
198422	8523	1
58183	8655	1
12958	5856	1
15732	9108	1
16497	8667	1
89565	1978	1
207805	8667	1
263425	285350	11
224001	8765	1
55052	1644	1
162778	11104	1
141978	1722	1
117960	8615	1
66550	2020	1
133520	2316	1
141876	2076	1
214522	1668	1
24029	9063	1
105125	8824	1
9228	262383	4
232632	3242	1
149088	4970	1
259110	2005	1
267681	283484	11
51480	8946	1
294961	249680	9
61899	2390	1
51384	9642	1
110172	8295	1
295094	295787	9
81869	9049	1
178406	5157	1
230604	5839	1
14201	8684	1
245981	290327	11
270579	268059	6
108834	9982	1
239	293157	0
45355	8827	1
38391	8550	1
61936	8592	1
250322	279714	11
62933	1726	1
265827	261992	4
261761	286695	11
255027	27102	1
167321	11120	1
274420	274725	3
85777	1718	1
227834	10682	1
1488	77	10
204450	11118	1
295201	1042	9
290544	280055	11
131325	8760	1
245176	8610	1
253126	5152	1
16412	17009	1
134261	2560	1
56799	8545	1
40511	8684	1
13628	15118	1
73833	1722	1
226756	1668	1
240306	285219	11
261692	133224	1
181251	4437	1
88600	2316	1
89674	8944	1
191431	9602	1
103694	5103	1
199035	8001	1
34631	8610	1
265636	24219	4
258210	27102	1
262351	278690	11
257800	1757	1
83301	2390	1
213421	9658	1
180512	8739	1
24439	8457	1
32080	8684	1
38945	8719	1
40106	285002	11
262473	8597	4
158589	3577	1
146266	9195	1
8554	279334	11
7264	18575	4
42805	10259	1
228235	2179	1
273337	264672	8
68299	2154	1
134446	11118	1
209610	2406	1
28886	5103	1
75338	8610	1
117755	1750	1
139451	2049	1
164045	16493	1
31998	19319	1
120276	8871	1
248600	294463	0
262741	278728	11
267121	279305	11
9913	280288	11
200395	1737	1
84372	12967	1
77412	11979	1
261496	292697	0
1945	1944	1
270572	10662	6
262927	279142	11
76785	5154	1
170429	9345	1
295005	367	9
134269	1653	1
263815	285501	11
73486	8521	1
200220	8946	1
28126	5511	1
71872	14526	1
103296	2221	1
5665	1748	1
294627	1054	9
195854	29890	1
150217	3577	1
63099	8783	1
195225	8717	1
84562	1664	1
621	8760	1
195855	9099	1
235363	10413	1
14398	10728	1
71070	9118	1
13260	11069	1
258956	176386	1
246712	266236	4
140702	8001	1
200150	2405	1
11985	8610	1
258592	8696	1
35210	2076	1
194190	15723	1
18041	10236	1
87958	1638	1
16972	8684	1
240597	5467	1
49130	13156	1
198658	10332	1
105245	9909	1
270589	12889	6
106653	1635	1
154063	1713	1
8733	8580	1
36320	9164	1
71013	1775	1
192884	10323	1
247122	73181	1
271206	40339	5
151332	2131	1
131868	1692	1
264326	282748	11
542	293058	0
258659	252210	1
164559	2249	1
46606	8548	1
10818	21625	1
203048	8869	1
50377	1759	1
289614	279803	11
20921	1624	1
158686	10222	1
79524	1659	1
50057	1659	1
7760	1680	1
266861	26259	4
242943	9558	1
288780	278645	11
270565	270149	6
76521	8592	1
2883	1620	1
44729	4151	1
256523	1757	1
27632	8592	1
80402	1977	1
91599	5926	1
270775	264792	6
270592	265720	6
77658	1646	1
25295	8514	1
138735	8946	1
221119	1702	1
42799	9567	1
26235	11087	1
163155	1673	1
211537	5475	1
60616	265788	4
73475	8747	1
209920	5511	1
171621	1680	1
213160	1659	1
105489	5700	1
18517	8734	1
10420	8458	1
262982	283886	11
89345	8783	1
19362	8539	1
263070	279337	11
9773	21568	4
262515	278589	11
7685	19144	2
606	292303	0
2427	2425	1
219835	8911	1
265314	279006	11
247999	281035	11
98550	2044	1
67960	9265	1
1379	293485	0
10705	8610	1
64938	1713	1
49761	5856	1
50631	8458	1
189697	2221	1
35675	9370	1
26438	8794	1
117932	8675	1
269742	278922	11
271280	265876	5
37743	8519	1
156708	6382	1
91958	6729	1
150076	1635	1
271166	262253	5
103550	1629	1
39652	39653	1
120301	1615	1
270890	280620	11
265312	262757	4
37689	9077	1
199291	8653	1
242685	6737	1
194342	8634	1
266549	278618	11
291800	293381	0
6433	282076	11
263486	280122	11
13923	1706	1
274158	268262	3
263974	263980	4
32709	9290	1
270364	279064	11
114964	8458	1
36578	9265	1
51576	5467	1
1302	14	10
19783	19784	1
187359	293386	0
26927	14667	1
217430	1680	1
69541	20321	1
55887	2171	1
32473	1718	1
67969	8919	1
209133	1726	1
31445	8539	1
169573	9255	1
119954	9082	1
205428	17143	1
184837	2005	1
248797	266110	4
230854	9678	1
245215	8832	1
13148	1710	1
196827	8679	1
51212	9290	1
45356	6022	1
51208	1775	1
239900	1668	1
262601	281267	11
117371	1977	1
1723	8719	1
362	2003	2
639	293162	0
128607	8647	1
76465	5424	1
118279	9036	1
188345	8001	1
210140	8824	1
178590	2048	1
236740	5424	1
109418	10285	1
86307	9108	1
177284	9164	1
258383	27102	1
25832	8864	1
24951	4853	1
206535	1629	1
80356	17009	1
156435	9753	1
270602	8525	6
58786	8610	1
203620	17956	1
13046	8647	1
265541	290900	11
247642	247642	4
251997	251610	1
271201	1638	5
8723	262513	4
65483	5839	1
1556	400	10
248436	41223	1
133285	2221	1
8901	9219	1
125726	5424	1
129198	8760	1
250164	5405	1
689	8919	1
40980	8787	1
260923	27102	1
53856	8667	1
135795	8734	1
135644	13193	1
237934	2446	1
151823	8783	1
140755	1978	1
267985	279708	11
121272	1638	1
220959	14090	1
225418	1668	1
191685	10492	1
233364	9694	1
87066	9455	1
265996	278922	11
261182	19384	1
29570	8458	1
173808	9029	1
101069	9021	1
171062	1668	1
74107	1635	1
23634	8760	1
217222	5154	1
181548	140049	1
208462	5475	1
14131	270394	4
260535	1726	1
147122	8521	1
184259	9558	1
114103	1668	1
3514	3242	1
40738	280289	11
100588	9722	1
294638	1049	9
108740	5569	1
31419	8667	1
7364	1664	1
61438	1737	1
269092	289149	11
126019	8953	1
76887	1635	1
8058	5159	1
273983	251050	8
89333	9360	1
270825	279907	11
268160	279904	11
189922	291567	11
123418	8675	1
183426	10668	1
210235	2446	1
189248	9307	1
271692	282488	11
216804	9164	1
10345	284781	11
59422	8790	1
266108	12579	4
264044	278704	11
45476	9115	1
231367	8783	1
23748	8519	1
23587	1724	1
152886	292472	0
44869	9188	1
276883	277117	3
173611	8708	1
267885	278835	11
236772	9049	1
177328	11081	1
112812	17391	1
90003	9246	1
56957	9290	1
51039	11542	1
208275	8610	1
80409	11123	1
150361	1702	1
639	292698	0
169235	8732	1
256695	1757	1
198504	2316	1
1608	2471	1
48036	12462	1
165132	9290	1
210419	9082	1
295306	295303	9
242931	1668	1
270629	2240	6
267603	280084	11
53937	8732	1
696	293117	0
145225	5154	1
222999	1635	1
177642	1638	1
59456	2126	1
49613	8550	1
291225	289114	11
24009	9118	1
235923	3577	1
217063	7754	1
212061	1651	1
49066	1635	1
229428	8783	1
195270	10222	1
234322	10141	1
55540	8577	1
36386	34842	1
45005	8739	1
28623	8519	1
50599	9455	1
119859	9260	1
123901	9164	1
88014	1748	1
193865	9585	1
55874	4224	1
14771	13100	1
290362	279305	11
248922	293147	0
267497	285479	11
42565	9964	1
188157	9455	1
26670	262255	4
160169	5157	1
173077	1668	1
12948	8953	1
86656	1668	1
128386	1668	1
196793	1745	1
157433	9164	1
154110	2154	1
30922	1718	1
172984	9045	1
14602	279006	11
48043	9115	1
5386	17610	1
78186	8592	1
1125	292985	0
144790	2453	1
263533	287182	11
271334	272130	5
180599	16860	1
71973	8878	1
109060	9164	1
498	48	10
267141	280589	11
262353	282970	11
180765	1638	1
88412	8523	1
174741	9290	1
17074	8613	1
122896	10236	1
131015	14966	1
128161	6022	1
261988	283730	11
254289	11507	1
39544	1868	1
184485	10141	1
29155	5475	1
71599	1635	1
56976	2519	1
178380	1668	1
17619	9307	1
152269	8679	1
34073	15118	1
274659	274672	3
18396	9063	1
64062	1702	1
52229	1635	1
142779	1680	1
195374	1688	1
11555	278578	11
232843	3577	1
245800	246814	1
98395	8964	1
225265	8687	1
10116	280269	11
232143	9021	1
48478	19350	1
205911	2221	1
239112	1673	1
22037	2390	1
236446	9455	1
122884	2518	1
276128	276146	3
49181	5661	1
195161	1702	1
155648	8757	1
116189	8516	1
262842	278549	11
265775	282699	11
294906	466	9
44794	9228	1
112555	4437	1
42021	22805	1
291797	292179	0
267148	291595	11
288749	288750	11
51284	2471	1
28697	8708	1
117731	9865	1
53501	8675	1
165485	9766	1
15975	1722	1
268594	278731	11
270843	282352	11
234786	2471	1
187483	9374	1
107212	8708	1
60664	8763	1
70854	9228	1
71611	8667	1
8324	1737	1
66551	1737	1
31772	4151	1
50056	6729	1
261820	261819	1
108292	9867	1
55560	9614	1
138344	4462	1
10426	2560	1
272567	186	7
11660	1775	1
288457	279182	11
245212	8732	1
240015	10937	1
229841	1668	1
269335	278622	11
97715	11015	1
62360	9786	1
225399	4681	1
189	5152	1
95301	8808	1
150173	9036	1
244078	1673	1
50880	5467	1
136164	10611	1
200551	8610	1
37574	5467	1
271193	262567	5
231095	9021	1
101832	52626	1
88756	1718	1
31907	9099	1
19511	9964	1
20693	4452	1
147388	1724	1
53225	9972	1
79336	8723	1
108838	9290	1
27565	8792	1
262822	289123	11
684	22	10
5475	282378	11
36909	9045	1
81824	1659	1
252089	2005	1
59833	2109	1
37645	281542	11
60262	1918	1
4882	8979	1
48610	8734	1
1295	293157	0
70756	1633	1
198889	1633	1
21969	1635	1
75126	8752	1
265966	267263	4
30024	1963	1
740	31216	2
71945	8728	1
221855	1635	1
179254	8545	1
41826	8787	1
10043	13565	1
85502	9036	1
150664	8752	1
179687	8964	1
134863	3565	1
214910	8610	1
42754	5838	1
110624	2177	1
49542	9913	1
79966	33928	1
28124	9219	1
263571	261493	2
171909	1673	1
162551	1680	1
263689	263691	2
212893	2008	1
112204	26575	1
95625	8669	1
115268	2446	1
226752	9036	1
31040	9913	1
198096	4671	1
123836	8919	1
262036	281276	11
78177	11123	1
129330	88641	1
31555	11104	1
180707	1673	1
8349	4107	1
187913	2005	1
265886	262176	4
67435	1775	1
142591	9771	1
684	1807	1
25904	1737	1
29743	9188	1
217065	8719	1
117194	8675	1
31471	8808	1
238658	4437	1
229176	1759	1
22938	15400	1
99576	16700	1
7540	3408	1
249177	279432	11
270571	270927	6
68498	8763	1
90711	14754	1
38	293624	0
91658	9099	1
42465	278613	11
1267	8728	1
159371	8827	1
205121	10398	1
174046	8838	1
275631	281298	11
251149	251146	1
80667	9809	1
161025	9045	1
80411	8266	1
134724	8587	1
9076	9370	1
11099	11100	1
60933	1737	1
112574	9722	1
100781	1624	1
5938	1680	1
1202	292304	0
183916	2221	1
183682	1635	1
274044	275238	3
270550	2044	6
54521	9108	1
262570	5736	4
69920	2564	1
44420	8580	1
72355	1633	1
17663	9021	1
76500	9045	1
6116	11286	1
248624	248625	1
41836	8752	1
294745	161	9
270559	261913	6
261217	14450	1
146673	12691	1
165285	8647	1
66802	3414	1
265517	265847	4
116524	1638	1
153271	9867	1
169901	2081	1
1509	292684	0
7685	262082	2
238746	1732	1
21701	2221	1
76495	9722	1
274326	283843	11
142379	1635	1
13865	9108	1
173004	20555	1
32694	5155	1
136894	8516	1
87843	4825	1
250149	6729	1
109430	8732	1
14208	10033	1
258099	27102	1
234404	10806	1
55264	1668	1
58508	4151	1
155395	8719	1
205926	1668	1
1641	248488	1
213384	2067	1
142123	8760	1
28491	1638	1
175497	10790	1
167035	8824	1
267432	279497	11
51719	8514	1
75706	8864	1
43016	8783	1
271189	268790	5
100487	5103	1
1177	152	10
252712	5152	1
295242	659	9
87268	1649	1
173710	10217	1
63673	8783	1
274039	270976	3
271926	279826	11
232908	1668	1
270775	269888	6
61300	9041	1
247185	247186	1
58195	8610	1
45413	8832	1
121637	1635	1
64241	10060	1
270556	248890	6
133981	11015	1
85895	8550	1
172806	2564	1
64869	5875	1
71209	5467	1
89722	5155	1
122312	1668	1
125412	3980	1
273730	6742	8
265423	1655	2
150636	8647	1
192003	8875	1
287529	278949	11
262400	278716	11
276883	276997	3
167104	1635	1
83854	4151	1
30311	1646	1
61111	8607	1
124141	8658	1
170542	1629	1
248067	248068	1
178425	10262	1
73988	1987	1
243729	8871	1
72081	8457	1
156652	2564	1
97207	8595	1
183032	3414	1
180877	2171	1
103088	8529	1
255429	27102	1
1069	292955	0
229628	2446	1
63095	2003	1
107386	5154	1
243334	18836	1
37835	8610	1
63959	9063	1
26698	5792	1
230197	5467	1
84490	9282	1
29818	278847	11
2103	28052	4
1690	286906	11
216142	1629	1
258388	27102	1
263973	284697	11
217415	13018	1
245875	261906	4
44171	24827	1
64870	9893	1
15495	8902	1
152072	2482	1
165093	8964	1
242446	10668	1
909	57	10
480	293635	0
276100	281219	11
87468	8615	1
228308	9909	1
294890	295345	9
31933	182037	1
49634	9370	1
80682	80683	1
174534	5424	1
225336	1737	1
591	293020	0
200460	8783	1
30656	9036	1
59105	9063	1
1956	2308	1
263255	279135	11
122745	1918	1
43339	8589	1
208676	1748	1
155275	9036	1
270557	10109	6
87078	9148	1
264570	262175	2
5725	1737	1
127607	1635	1
231489	2316	1
212055	1673	1
242136	8534	1
294801	1074	9
189496	8679	1
107938	9239	1
48060	5839	1
17127	8787	1
271815	279064	11
148409	1680	1
221857	2446	1
237020	1673	1
71013	4229	1
46462	5661	1
246154	2216	1
19962	8601	1
1542	7739	2
175547	9063	1
218957	1918	1
155634	1668	1
254194	2265	1
136277	2154	1
284436	278698	11
151622	4774	1
154230	2005	1
98607	2300	1
11573	281650	11
76852	49189	1
66417	9550	1
263151	280372	11
84596	2446	1
265972	266784	4
170707	5839	1
16561	8988	1
248904	248952	1
217773	5577	1
164800	1664	1
96361	9228	1
199045	8856	1
157259	2446	1
208148	1668	1
69462	1680	1
13990	2482	1
202393	10668	1
132167	9132	1
121918	8554	1
92398	2471	1
132987	1668	1
64335	2416	1
64273	11532	1
128135	9082	1
218913	5157	1
182357	15330	1
263673	278839	11
51367	9307	1
150416	8573	1
266118	279064	11
234661	1659	1
60594	8559	1
264691	282308	11
288720	279173	11
210855	2216	1
1028	1640	1
179415	1664	1
51606	8708	1
120329	8953	1
279747	279748	11
27033	247996	1
120527	8523	1
266327	268195	4
82059	9585	1
267821	288262	11
241643	6382	1
113375	2209	1
266662	278645	11
48911	9865	1
54404	1668	1
1478	87	10
70790	3414	1
235142	5157	1
197799	8953	1
101191	1724	1
21310	2209	1
258487	8696	1
808	9077	1
52586	3242	1
92096	2446	1
18383	2382	1
125223	1702	1
294736	245974	9
50401	9118	1
191357	1688	1
59912	2446	1
177094	10064	1
263895	278753	11
19383	19384	1
9376	5663	1
240523	8824	1
751	294462	0
186346	5475	1
294710	1230	9
159727	9157	1
81762	1668	1
276883	276900	3
253378	88870	1
28541	9228	1
194291	9893	1
111079	283050	11
93972	1977	1
235521	8545	1
81381	8719	1
258692	252210	1
1148	11615	1
211744	9909	1
270599	265880	6
108674	9477	1
30709	2156	1
251960	1888	1
222513	9867	1
83445	1710	1
123354	1713	1
46398	9255	1
190043	8763	1
56920	3577	1
176670	9374	1
262101	265631	4
87781	14000	1
261044	8696	1
270627	12109	6
78658	10899	1
8965	1775	1
52355	9164	1
147170	8805	1
229812	10259	1
76132	8988	1
215823	6382	1
249641	281209	11
73552	8001	1
34897	8548	1
198512	9021	1
265566	3686	4
120616	8875	1
11598	8523	1
53321	8752	1
163272	9099	1
7676	1680	1
262616	279344	11
134045	8946	1
236550	9021	1
32354	4970	1
131828	8792	1
261922	285431	11
43151	1768	1
200080	9389	1
33773	1732	1
180847	8171	1
88223	8607	1
264436	278881	11
226739	1624	1
261558	290599	11
207810	8760	1
71805	1750	1
110868	2221	1
53668	8514	1
229022	2020	1
26619	9274	1
337	35	10
29323	9913	1
36479	1710	1
62855	2425	1
370	293142	0
89339	6621	1
23823	8592	1
195864	4629	1
55231	9370	1
9938	16035	1
27521	87083	4
131473	2230	1
33291	9274	1
80750	8752	1
14344	5155	1
148858	4681	1
20274	13195	1
22032	8577	1
166702	1635	1
270799	281267	11
269798	279411	11
261270	24427	2
256393	2005	1
216550	2221	1
11505	10768	1
99501	8799	1
135453	1768	1
240653	1680	1
13143	5717	1
204015	2449	1
24217	2446	1
155519	8539	1
62670	1668	1
172295	1977	1
130169	4970	1
85203	8765	1
266581	278911	11
166886	8799	1
52226	1718	1
104475	1649	1
273779	25716	8
69480	5424	1
52236	9865	1
168801	8739	1
20414	9374	1
247704	292933	0
271515	262221	5
202422	9188	1
138087	2415	1
177586	9374	1
148050	6433	1
114768	3577	1
205655	2253	1
266487	279155	11
141854	4681	1
103557	9771	1
267112	279149	11
1953	279000	11
90174	9255	1
227923	6022	1
191779	1977	1
152092	1702	1
249328	292375	0
214673	21588	1
84147	1977	1
233419	5839	1
284521	281425	11
1212	262501	2
92100	8575	1
70483	1722	1
195031	9150	1
697	81	10
148129	8732	1
147375	8539	1
54660	8794	1
21993	9558	1
59597	8919	1
268198	282589	11
16544	2052	1
65919	4967	1
8988	8580	4
154527	12768	1
142906	1722	1
95326	4765	1
182630	9406	1
38808	1653	1
221327	3414	1
265136	262057	2
1480	387	10
76593	8647	1
9764	9219	1
120587	1668	1
72541	9219	1
191492	12474	1
73147	1977	1
159388	13008	1
57637	9132	1
1299	293036	0
274029	274606	3
235932	6882	1
88925	8864	1
79008	1722	1
162463	8677	1
280361	281232	11
133640	1702	1
270602	264596	6
11012	1768	1
269341	278602	11
26511	9614	1
270620	21358	6
212443	8864	1
158156	8827	1
18960	8601	1
245258	2400	2
269356	279448	11
164674	8675	1
61223	8554	1
45520	15984	1
231478	9558	1
71834	11280	1
261205	264330	2
175714	2020	1
209182	2446	1
279903	288587	11
274387	278804	11
128586	10662	1
221099	69217	1
43443	9036	1
5443	5439	1
264404	11636	4
100561	1724	1
205910	8779	1
14917	8554	1
266973	263997	4
27722	109951	1
96305	9517	1
125102	5155	1
142232	1977	1
200065	1977	1
13165	1624	1
123915	11060	1
226039	8523	1
222340	6382	1
104906	8615	1
42534	10141	1
267057	266245	4
195775	8587	1
23744	3414	1
237064	9090	1
210943	8805	1
183872	8787	1
290462	284034	11
24529	1718	1
19241	9360	1
115487	2020	1
43708	1768	1
270689	2423	6
48916	5159	1
93530	8919	1
178278	4151	1
96228	8521	1
280719	280496	11
19332	8667	1
268920	269188	4
294794	398	9
217767	2255	1
82617	9274	1
50849	5152	1
25378	9188	1
270551	264596	6
267462	278606	11
76545	8719	1
78365	4825	1
229483	11542	1
18306	8577	1
100492	10880	1
91177	9550	1
13908	289405	11
187713	2446	1
151626	1793	1
124444	7754	1
225649	8997	1
163341	10538	1
12405	13164	1
181559	8001	1
44896	3591	1
57250	8458	1
270579	265811	6
271178	12315	5
228866	4970	1
1863	262256	4
263114	281743	11
119285	5155	1
264419	1726	4
124650	4629	1
230339	6022	1
40544	8660	1
1576	293388	0
238920	5103	1
266690	266282	4
105968	1737	1
178882	8719	1
53913	8864	1
984	9517	1
84705	278637	11
31857	8964	1
114255	8266	1
84714	4967	1
1390	194	10
265539	246642	4
56441	9115	1
5624	5661	1
258308	27102	1
243416	4970	1
88866	2316	1
162331	9771	1
266666	245958	4
42969	2316	1
139946	2005	1
35189	1668	1
131770	14602	1
120965	2221	1
3307	3135	1
113717	8550	1
28731	8458	1
265125	279055	11
1750	265971	4
247904	247930	1
248321	293912	0
163362	2131	1
130171	6802	1
18609	2171	1
194676	1668	1
263176	283298	11
70667	8713	1
190486	1977	1
11685	285147	11
133842	8875	1
122896	5663	1
152632	1865	1
263259	5875	4
244332	14602	1
274044	275280	3
99949	9195	1
109973	9614	1
175128	5838	1
270679	250416	6
62092	8783	1
239338	14404	1
96974	8861	1
82318	9274	1
266174	285013	11
49636	1635	1
269908	279291	11
77630	2104	1
273567	586	7
242621	5475	1
145348	4151	1
216001	10611	1
194981	5467	1
72944	1972	1
144347	8550	1
54651	9290	1
41904	18100	1
856	207	10
274108	278072	3
1023	292432	0
202223	14973	1
267334	278559	11
266398	280924	11
37728	9370	1
145058	9611	1
21558	9041	1
266631	286326	11
2633	1963	1
136834	1702	1
59112	8869	1
7628	1750	1
37755	2171	1
159574	15723	1
54488	8523	1
266526	283785	11
151194	2076	1
130018	8610	1
132051	2418	1
35002	9079	1
50	30	10
99108	8458	1
94426	8958	1
162216	9164	1
22074	15583	1
261696	261697	1
5936	1702	1
37814	17829	1
149822	6621	1
249512	285688	11
77293	1653	1
44924	5856	1
265311	265095	4
30214	8701	1
171398	8964	1
721	8734	1
43845	1653	1
192773	2564	1
185601	6621	1
276788	278800	11
217925	2107	1
193148	14000	1
3686	1726	4
50016	12447	1
274079	276862	3
129220	8919	1
187120	1680	1
12389	8911	1
83295	1768	1
131316	9255	1
155396	8521	1
143061	2316	1
178742	8607	1
253771	88870	1
74261	8625	1
249414	279337	11
271068	280380	11
152614	5467	1
93331	8647	1
80632	8783	1
26551	11060	1
36943	1661	1
157212	9809	1
112358	8772	1
2404	279152	11
268429	283286	11
256499	1757	1
234814	10141	1
132520	13898	1
68245	8595	1
198855	9360	1
179469	8601	1
81198	1635	1
35119	8580	1
181471	2020	1
251560	176386	1
40626	20515	1
212494	9558	1
144076	6433	1
64314	10116	1
219503	1653	1
256174	8696	1
175274	1724	1
266393	279077	11
173729	6382	1
111271	9332	1
34783	3577	1
675	13326	1
134742	8001	1
260696	1757	1
245301	2425	1
109776	10668	1
171524	10525	1
4721	285569	11
180730	13298	1
262032	268731	4
270763	25902	6
266494	283333	11
16644	76251	1
267209	265833	4
271209	267892	5
29987	8550	1
54296	7754	1
274697	275442	3
260478	1726	1
105900	1680	1
250397	279240	11
246548	263003	2
286433	288839	11
132628	1977	1
219689	1734	1
193953	8940	1
9425	8655	1
159422	9228	1
200410	3577	1
58659	2107	1
119368	8523	1
271208	265668	5
124780	4437	1
275747	263154	3
77654	8763	1
167951	8514	1
9656	288362	11
267918	278760	11
274167	278131	3
272417	283847	11
266282	246004	4
27469	8752	1
27954	8946	1
100662	8827	1
270531	280873	11
105230	8732	1
15979	8864	1
255716	27102	1
18329	251130	1
138581	7754	1
22091	284615	11
89	30	10
83643	9698	1
119495	9239	1
222073	14000	1
270724	279607	11
254503	57710	1
53364	9060	1
267892	262290	4
131526	13357	1
153839	8266	1
30901	8655	1
796	294005	0
271552	262889	5
262047	279897	11
89636	1624	1
89183	9915	1
35678	8752	1
54828	1680	1
27125	9197	1
71188	284618	11
25758	5154	1
27965	1668	1
89139	8577	1
89428	1659	1
45357	1706	1
80796	9188	1
143881	9656	1
178900	1649	1
211989	14367	1
218586	5475	1
208724	8679	1
96878	8655	1
213523	8514	1
36856	9370	1
58213	2609	1
220974	21190	1
28091	9099	1
202466	8871	1
116515	1768	1
430	293176	0
8026	1718	1
80421	2325	1
26680	8514	1
53465	9219	1
350	292707	0
58198	2446	1
13768	18100	1
263667	261168	2
116486	3687	1
264857	279221	11
28294	8638	1
98511	9045	1
121990	9766	1
268319	279598	11
71941	10525	1
29437	1646	1
50478	5155	1
247239	247239	4
29819	8640	1
34644	4681	1
264581	283744	11
183590	2221	1
2615	1754	1
18052	13713	1
9012	9164	1
103281	8792	1
245227	1718	1
7502	1768	1
61851	281209	11
147049	2154	1
19025	9246	1
259988	27102	1
209166	8875	1
79518	1718	1
178024	10285	1
44968	4151	1
225664	9164	1
10171	8559	1
11625	8519	1
8679	15723	4
132780	4774	1
233505	2020	1
54911	9826	1
226451	3242	1
45960	5152	1
127945	3980	1
130073	8757	1
11257	1688	1
273915	268518	8
61997	8950	1
8925	8926	1
145461	23414	1
156014	22828	1
99372	4765	1
284634	283777	11
271530	272319	5
133015	12051	1
261790	75290	1
8796	279156	11
4681	289089	11
140358	11817	1
22624	8577	1
22554	2104	1
170327	9192	1
62592	8953	1
121689	16042	1
22029	8875	1
214008	8587	1
2529	2564	1
558	294056	0
195011	12361	1
192926	8575	1
40761	9099	1
263945	278714	11
102543	2388	2
214193	8717	1
249784	249589	1
247515	285687	11
177798	1718	1
274003	274004	3
262911	11615	2
88217	1718	1
73069	2130	1
27276	5577	1
12994	8519	1
249354	283717	11
287839	281425	11
240392	1668	1
260317	251191	1
37299	8519	1
28845	8687	1
73150	8615	1
17630	262492	2
38282	9972	1
264797	261920	2
228598	10611	1
166254	10262	1
50211	9164	1
171974	22991	1
11259	2516	1
127905	9406	1
68963	1646	1
241766	2152	1
264056	281095	11
65686	10790	1
72214	1680	1
66878	1680	1
35834	8607	1
45946	8679	1
269852	284486	11
92674	1638	1
91454	9105	1
136210	2390	1
120910	13643	1
10622	1718	1
127826	2104	1
24926	2052	1
269386	269386	4
263199	266030	4
104716	4182	1
268534	280336	11
117777	8647	1
269131	278616	11
127211	8458	1
132047	2390	1
42457	8607	1
19349	19350	1
271932	280427	11
31522	2154	1
73506	9155	1
1957	279960	11
7516	1692	1
143143	8783	1
86454	9558	1
10327	8768	1
115190	1918	1
73811	2171	1
31201	8580	1
5327	5327	4
171772	9558	1
109338	3591	1
153138	2253	1
254227	254421	1
8662	281135	11
253284	5152	1
105750	9148	1
190145	45974	1
199367	1726	1
270598	265807	6
3541	10728	1
11221	1624	1
45396	8521	1
107391	8550	1
266345	262383	4
39024	8719	1
49398	9972	1
22723	15049	1
21313	8827	1
138749	28873	1
36330	8902	1
189022	8458	1
266178	264424	4
776	292665	0
271914	280427	11
82351	1671	1
47318	8783	1
123727	6022	1
47852	9299	1
1584	227928	2
174136	15575	1
64628	2209	1
44095	1718	1
23556	8684	1
252870	1761	1
1483	11600	1
199056	8607	1
261149	263653	2
611	273	10
119643	2221	1
83905	6382	1
10058	8838	1
262917	290195	11
21816	2020	1
8717	280414	11
152436	5802	1
173732	36753	1
253806	88870	1
84143	8610	1
166514	1702	1
125693	2104	1
260545	1726	1
146015	17829	1
2847	9951	1
38917	8701	1
95726	267761	4
291915	294453	0
88458	8655	1
1642	290018	11
247687	1694	1
14363	1963	1
256961	1726	1
143337	1737	1
275401	280330	11
119094	2418	1
98255	10342	1
244729	11826	1
1461	1633	1
29056	1710	1
216159	8519	1
136541	10114	1
165591	5475	1
178718	8723	1
202613	1702	1
164030	3980	1
16623	8687	1
21384	3577	1
77869	1713	1
221286	2415	1
248434	1673	1
201615	10492	1
151841	3577	1
31389	9360	1
212891	9132	1
261885	283170	11
224765	1668	1
220030	8875	1
269425	289485	11
263360	278613	11
188928	10790	1
1526	8838	1
4466	1640	1
16898	2209	1
264362	287671	11
945	93	10
251139	7754	1
249232	249021	1
13493	281632	11
256472	1757	1
204574	6022	1
218379	22085	1
264801	278853	11
230423	8799	1
199430	9865	1
176701	7754	1
171157	9290	1
55530	9228	1
245394	1718	1
52923	8946	1
73123	9164	1
203506	15575	1
2285	10603	1
231185	9389	1
149346	2517	1
152219	9290	1
82509	104760	1
18993	283613	11
229664	9982	1
36457	8953	1
54	245860	1
27643	2518	1
205171	4681	1
15797	9274	1
2109	279736	11
246991	13216	1
249356	280467	11
167166	47434	1
138061	11786	1
286559	279263	11
265197	282755	11
40678	11979	1
177356	8979	1
124668	2255	1
116252	4970	1
106972	5838	1
2823	1750	1
17630	262483	2
57951	8565	1
86355	8458	1
47188	8787	1
263059	9396	2
5449	5439	1
104324	14854	1
263360	278847	11
16073	8615	1
231779	10285	1
157852	1724	1
36096	5154	1
118092	9045	1
137270	11060	1
249712	249712	4
183483	8919	1
101288	9532	1
162130	5152	1
294626	297	9
152774	8669	1
246087	279521	11
10307	1724	1
167686	5152	1
148268	8719	1
231661	13326	1
78409	9115	1
179893	1680	1
90034	4151	1
265430	263651	2
7745	1680	1
177720	20555	1
45037	8458	1
108698	1750	1
112803	5152	1
189253	19350	1
264737	1807	2
13533	278914	11
124747	5802	1
71693	8790	1
249468	279822	11
262616	282329	11
158724	8752	1
166055	8610	1
9912	9077	1
150689	5155	1
23428	8582	1
56336	8610	1
265865	261207	4
140167	1635	1
74151	2104	1
110648	8864	1
132914	5577	1
163643	8849	1
86543	9108	1
40540	9063	1
53879	18548	1
129544	1702	1
133821	1718	1
2480	282932	11
172770	10222	1
8348	2523	2
92712	8266	1
265566	283001	11
120705	265565	4
229410	4629	1
90198	10125	1
91520	8457	1
152704	1718	1
130828	2071	1
57534	9077	1
15654	9913	1
98884	11104	1
128121	1698	1
100808	8610	1
237192	2130	1
147363	292195	0
256168	8696	1
128179	5472	1
11870	10424	1
16811	8944	1
18756	8719	1
109660	8799	1
750	35	10
262747	262329	2
268340	285000	11
198227	8799	1
20543	6621	1
264979	264994	2
275415	280289	11
29033	8550	1
27979	5155	1
22391	2107	1
22679	2171	1
274079	277726	3
5208	293388	0
151234	11826	1
263902	263904	2
16377	11497	1
105399	2471	1
403	8456	1
92408	10768	1
59789	15575	1
2007	8723	4
247725	245996	4
146862	8730	1
117163	10259	1
183362	1661	1
270599	266759	6
221750	2519	1
248659	8730	1
274079	277517	3
70923	9077	1
72703	4681	1
249271	294285	0
78311	8539	1
70753	8516	1
37706	8734	1
14545	9021	1
67697	10538	1
212087	1673	1
60594	8519	1
77031	2390	1
32175	8458	1
47863	9164	1
29626	9041	1
254488	57710	1
115960	2418	1
133369	1702	1
120898	10330	1
82977	8760	1
14166	8548	1
123962	8792	1
245666	8728	1
25254	1737	1
260343	1757	1
22580	5154	1
194305	2221	1
23340	5735	1
71135	1977	1
32252	262103	2
264477	10538	4
84330	6022	1
27595	8763	1
250792	9132	1
54587	1702	1
260732	1757	1
268228	279436	11
67310	9041	1
35178	8605	1
29696	8783	1
196012	1680	1
83158	1724	1
271274	271666	5
119677	5155	1
133941	1702	1
132623	12447	1
45951	1724	1
85042	4629	1
295409	1319	9
5348	5327	1
74463	1668	1
59448	1918	1
265694	279235	11
103539	1651	1
39493	8655	1
58982	1635	1
262126	285930	11
269259	278587	11
16444	9157	1
156754	2152	1
9075	5839	1
47646	8723	1
294903	403	9
249733	279337	11
268277	280382	11
22557	9542	1
265309	263315	2
206718	10492	1
263484	262567	2
106342	9771	1
21035	5577	1
191119	8573	1
46106	15405	1
92893	8610	1
91	294375	0
80163	7037	1
157172	5154	1
231204	8946	1
186446	14258	1
30556	10965	1
266509	278614	11
109923	1702	1
81784	1915	1
20225	10865	1
51762	1754	1
199640	5475	1
75275	8783	1
2465	280911	11
141185	3687	1
80373	1615	1
58333	9063	1
262949	269813	4
107751	2255	1
18953	9099	1
142158	1692	1
37998	8519	1
272819	4629	8
260725	1757	1
22529	263280	4
844	10	10
176323	4437	1
895	262198	2
267719	287998	11
55261	8684	1
179823	10342	1
1712	292326	0
130473	8790	1
146328	8719	1
737	77	10
270576	249395	6
10774	1664	1
40235	3894	1
184492	5155	1
161318	11100	1
273271	262134	8
278063	285734	11
179526	1718	1
104146	8610	1
175345	1977	1
233599	5467	1
178924	8667	1
243183	9585	1
253835	1761	1
265798	263817	4
70821	1649	1
271560	272397	5
44423	14361	1
23418	8647	1
257839	1757	1
187374	8958	1
144605	1649	1
269512	279046	11
271166	3408	5
80219	8550	1
40968	5577	1
24244	2516	1
265812	265811	4
55214	280675	11
[truncated: 707,865 more rows]
