# Supplementary material for: Predicting biomedical relationships using the knowledge and graph embedding cascade model
Source: PLoS One. 2019 Jun 13;14(6):e0218264. doi: 10.1371/journal.pone.0218264 (PMC6565371; doi:10.1371/journal.pone.0218264)
Supplement: S1 Data — The data used in the experiment, also can be found at https://github.com/lxm36/Cascade-Embedding. (ZIP) [file pone.0218264.s001.zip › README.md]

# Cascade-Embbed

## data

>The dataset is from [paper](https://arxiv.org/ftp/arxiv/papers/1012/1012.4759.pdf) (Chem2Bio2RDF: a semantic framework for linking and data mining chemogenomic and systems chemical biology data), the website is:[Chem2Bio2Rdf](http://chem2bio2rdf.org/)
